# Supplementary material for: Targeted Sequencing of FKBP5 in Suicide Attempters with Bipolar Disorder
Source: PLoS One. 2016 Dec 28;11(12):e0169158. doi: 10.1371/journal.pone.0169158 (PMC5193409; doi:10.1371/journal.pone.0169158)
Supplement: S3 Table — (XLSX) [file pone.0169158.s003.xlsx]

## Sheet: S3 Single Variant
S3 Table. Single-variant results of all 481 FKBP5 variants analyzed.
Varianta	Chromosomal Locationb	Locationc	In SureSelect Databased		P-valuee	Permuted P-value	Odds Ratiof	Odds Ratio 95% Confidence Level		Minor Allele Frequency		Deleterious Prediction
			Minor Allele	Major Allele				Lower	Upper	Attempters	Non-attempters	Regulatoryg	Codingh
rs141713011	chr6:35553051	Intronic/3'UTR	T	G	0.000751133	0.0384	6.6495	2.05619	33.6209	0.0168067	0.00211416	6	None
rs140664762	chr6:35554071	Intronic/3'UTR	A	G	0.00102064	0.054	9.03329	2.18309	83.0813	0.0136555	0.00105708	6	None
rs575259136	chr6:35691428	Intronic	A	AAAG	0.0146993	0.603	0.0780009	0.00059698	0.665088	0	0.00634249	2b	None
rs13192954	chr6:35633456	Intronic	G	A	0.0299814	0.9056	0.631382	0.41033	0.956824	0.0378151	0.0591966	3a	None
rs553156199	chr6:35543277	3'UTR	T	C	0.0393778	0.9558	0.202551	0.0212941	0.931911	0.00105042	0.00739958	6	None
rs115927448	chr6:35694150	Intronic	A	G	0.0815125	0.9973	1.99308	0.919563	4.73284	0.0178571	0.00845666	2b	None
rs147823312	chr6:35688180	5'UTR	T	G	0.099015	0.9992	0.324595	0.0603979	1.22269	0.00210084	0.00739958	2b	None
rs148378472	chr6:35690389	Intronic	A	G	0.108351	0.9997	0.139702	0.00103676	1.45233	0	0.00317125	4	None
rs74709645	chr6:35574043	Intronic	T	C	0.109587	0.9997	1.41725	0.924966	2.19467	0.0546218	0.0391121	3a	None
rs146184357	chr6:35569938	Intronic	G	GA	0.112368	0.9997	1.26449	0.946633	1.69659	0.109244	0.0877378	2b	None
rs146067306	chr6:35569586	Intronic	C	T	0.118221	0.9998	0.270472	0.027642	1.36286	0.00105042	0.00528541	4	None
rs10947564	chr6:35655974	Intronic	C	T	0.118758	0.9998	1.21561	0.951282	1.55719	0.16309	0.137149	4	None
rs72913418	chr6:35554243	Intronic/3'UTR	A	G	0.121186	0.9999	2.89149	0.766066	15.559	0.00735294	0.00211416	5	None
rs548395834	chr6:35542071	3'UTR	CCAT	C	0.124337	0.9999	3.6259	0.719177	35.4928	0.0052521	0.00105932	6	None
Novel	chr6:35554239	Intronic/3'UTR	C	T	0.125204	0.9999	6.61951	0.637572	891.652	0.00315126	0	5	None
rs72921237	chr6:35603589	Intronic	G	A	0.135531	1	1.52669	0.876992	2.72093	0.032563	0.0211416	4	None
rs183347446	chr6:35687829	Intronic	C	T	0.140467	1	1.92196	0.80961	4.95371	0.0147059	0.00739958	2b	None
rs59320339	chr6:35550915	Intronic/3'UTR	G	A	0.156233	1	0.659537	0.364567	1.17144	0.0210084	0.0306554	6	None
rs16878591	chr6:35552627	Intronic/3'UTR	G	A	0.156233	1	0.659537	0.364567	1.17144	0.0210084	0.0306554	7	None
rs73746492	chr6:35553344	Intronic/3'UTR	A	G	0.156233	1	0.659537	0.364567	1.17144	0.0210084	0.0306554	5	None
rs73746493	chr6:35553345	Intronic/3'UTR	G	A	0.156233	1	0.659537	0.364567	1.17144	0.0210084	0.0306554	5	None
rs73748206	chr6:35607955	Intronic	T	C	0.156233	1	0.659537	0.364567	1.17144	0.0210084	0.0306554	2b	None
rs577045284	chr6:35553078	Intronic/3'UTR	C	T	0.161164	1	6.572	0.507231	925.548	0.00210084	0	7	None
rs76917354	chr6:35694245	Intronic	T	C	0.169854	1	1.30213	0.893499	1.90819	0.0703782	0.0549683	2b	None
rs528123977	chr6:35695570	Intronic	A	G	0.170527	1	2.63425	0.670403	14.3851	0.00631579	0.00211864	4	None
rs181899617	chr6:35698110	Intergenic	T	C	0.170556	1	2.63408	0.67036	14.3842	0.00630252	0.00211416	4	None
rs559541848	chr6:35603482	Intronic	TA	T	0.174333	1	2.12966	0.72152	7.32291	0.00945378	0.00423729	3a	None
rs562454318	chr6:35558369	Intronic	T	TA	0.176299	1	2.60809	0.661386	14.2786	0.00686499	0.00230947	5	None
rs66957944	chr6:35541420	3'UTR	A	AT	0.178242	1	0.688059	0.393804	1.18496	0.0245726	0.0347826	5	None
Novel	chr6:35619239	Intronic	T	C	0.185873	1	0.305991	0.0299746	1.719	0.00105042	0.00422833	4	None
rs145880472	chr6:35696619	Upstream	T	C	0.185873	1	0.305991	0.0299746	1.719	0.00105042	0.00422833	3a	None
rs539689927	chr6:35696871	Upstream	A	G	0.197958	1	1.94921	0.710219	5.98217	0.0105042	0.00529661	2b	None
rs142925622	chr6:35565058	Exonic	T	C	0.20089	1	0.181087	0.00130561	2.26693	0	0.00211416	3a	Polyphen2 HDIV, HVAR, LRT, MutationTaster
rs41270080	chr6:35542045	3'UTR	A	C	0.201485	1	0.690136	0.384926	1.2182	0.0220588	0.0307203	6	None
rs114640518	chr6:35699453	Intergenic	C	A	0.203061	1	0.326263	0.032588	1.77383	0.00105042	0.00422833	4	None
Novel	chr6:35549364	Intronic/3'UTR	AAAAACAAAACAAAAC	AAAAACAAAAC	0.204636	1	0.638654	0.310049	1.27453	0.0136555	0.0211416	6	None
rs11545924	chr6:35541432	3'UTR	TA	T	0.2047	1	0.327444	0.0326991	1.78095	0.00105042	0.00422833	5	None
rs10631894	chr6:35550856	Intronic/3'UTR	CCT	C	0.206041	1	0.692791	0.386496	1.22263	0.0220588	0.0306554	5	None
Novel	chr6:35550509	Intronic/3'UTR	CA	C	0.206811	1	5.38982	0.433346	746.18	0.00210084	0	6	None
rs34866878	chr6:35544942	Exonic	A	G	0.207264	1	0.693433	0.386821	1.22387	0.0220588	0.0306554	7	None
rs112124918	chr6:35549937	Intronic/3'UTR	T	TAGGAG	0.207264	1	0.693433	0.386821	1.22387	0.0220588	0.0306554	5	None
rs73746490	chr6:35550203	Intronic/3'UTR	C	T	0.207264	1	0.693433	0.386821	1.22387	0.0220588	0.0306554	4	None
rs73746491	chr6:35552189	Intronic/3'UTR	C	T	0.207264	1	0.693433	0.386821	1.22387	0.0220588	0.0306554	4	None
rs73746495	chr6:35564425	Intronic	T	G	0.207264	1	0.693433	0.386821	1.22387	0.0220588	0.0306554	4	None
rs16878806	chr6:35569119	Intronic	C	T	0.207264	1	0.693433	0.386821	1.22387	0.0220588	0.0306554	4	None
rs73746498	chr6:35570482	Intronic	A	G	0.207264	1	0.693433	0.386821	1.22387	0.0220588	0.0306554	4	None
rs78685770	chr6:35571472	Intronic	A	C	0.207264	1	0.693433	0.386821	1.22387	0.0220588	0.0306554	5	None
rs73746499	chr6:35578851	Intronic	G	A	0.207264	1	0.693433	0.386821	1.22387	0.0220588	0.0306554	2a	None
rs58767751	chr6:35606771	Intronic	C	T	0.207264	1	0.693433	0.386821	1.22387	0.0220588	0.0306554	5	None
Novel	chr6:35606773	Intronic	A	AC	0.207264	1	0.693433	0.386821	1.22387	0.0220588	0.0306554	5	None
rs72186809	chr6:35606775	Intronic	T	TTCAGG	0.207264	1	0.693433	0.386821	1.22387	0.0220588	0.0306554	5	None
rs184713198	chr6:35606608	Intronic	G	A	0.208205	1	0.186726	0.00135001	2.31635	0	0.00211416	3a	None
rs77319078	chr6:35666545	Intronic	T	C	0.208357	1	0.693883	0.386934	1.2251	0.0221053	0.0306554	5	None
rs570426590	chr6:35607823	Intronic	A	ATTG	0.208583	1	0.453837	0.109613	1.5374	0.00315126	0.00739958	4	None
Novel	chr6:35695142	Intronic	T	G	0.209378	1	5.40033	0.427374	751.888	0.00210084	0	4	None
rs553419728	chr6:35564343	Intronic	A	T	0.209629	1	0.188143	0.00136209	2.32369	0	0.00211416	4	None
rs185669307	chr6:35658429	Intronic	A	G	0.213875	1	5.25344	0.423817	726.488	0.00210084	0	5	None
rs567522495	chr6:35652515	Intronic	G	A	0.215349	1	5.22888	0.421813	723.234	0.00210084	0	4	None
Novel	chr6:35687596	Intronic	C	T	0.215349	1	5.22888	0.421813	723.234	0.00210084	0	4	None
rs112376611	chr6:35554624	Intronic/3'UTR	C	CT	0.217284	1	5.20621	0.418792	721.013	0.00218818	0	5	None
rs560373411	chr6:35554132	Intronic/3'UTR	A	G	0.218228	1	5.17175	0.418211	714.638	0.00210084	0	5	None
rs550710108	chr6:35571458	Intronic	C	CAA	0.222091	1	0.339626	0.033832	1.85721	0.00105042	0.00422833	5	None
rs539289218	chr6:35700923	Downstream	T	C	0.222488	1	0.34131	0.0341127	1.85374	0.00105042	0.00422833	3a	None
Novel	chr6:35541420	3'UTR	ATT	AT	0.228119	1	0.19928	0.0014412	2.46959	0	0.00217391	5	None
Novel	chr6:35691274	Intronic	T	G	0.232758	1	0.201463	0.0014544	2.51149	0	0.00211416	2b	None
Novel	chr6:35541371	3'UTR	ATT	AT	0.234252	1	4.92735	0.397067	681.622	0.00210084	0	4	None
Novel	chr6:35666599	Intronic	T	C	0.234456	1	4.90862	0.397633	677.918	0.00212314	0	6	None
Novel	chr6:35541950	3'UTR	GA	G	0.238844	1	4.84233	0.392381	668.701	0.00210084	0	6	None
rs146012831	chr6:35548560	Intronic/3'UTR	T	C	0.241594	1	4.80231	0.389116	663.18	0.00212766	0	6	None
rs138172250	chr6:35658191	Intronic	A	G	0.241802	1	0.207689	0.00150198	2.57903	0	0.00212314	7	None
rs78002957	chr6:35534715	Intergenic	T	C	0.242468	1	0.208093	0.00150486	2.58436	0	0.00211416	4	None
rs149237370	chr6:35548142	Intronic	A	C	0.242468	1	0.208093	0.00150486	2.58436	0	0.00211416	5	None
rs139248655	chr6:35649270	Intronic	C	T	0.242468	1	0.208093	0.00150486	2.58436	0	0.00211416	4	None
rs534601678	chr6:35631009	Intronic	T	C	0.255498	1	4.62731	0.372273	640.358	0.00210084	0	4	None
Novel	chr6:35592277	Intronic	TAA	T	0.260365	1	0.723797	0.407191	1.26997	0.0232068	0.0309829	3a	None
rs528419064	chr6:35633011	Intronic	G	T	0.265238	1	0.439707	0.0786421	1.83602	0.00210084	0.00528541	5	None
rs374985699	chr6:35671670	Intronic	A	T	0.265325	1	4.49125	0.36232	621.041	0.00210084	0	4	None
Novel	chr6:35592274	Intronic	A	ATTT	0.26655	1	0.726829	0.40891	1.27521	0.0231092	0.0306554	3a	None
rs73746484	chr6:35534778	Intergenic	A	G	0.268241	1	0.727758	0.409542	1.27649	0.0231092	0.0306554	4	None
rs535968033	chr6:35594280	Intronic	TA	T	0.278247	1	5.53018	0.25358	859.906	0.00105042	0	5	None
Novel	chr6:35694480	Intronic	T	G	0.278247	1	5.53018	0.25358	859.906	0.00105042	0	2b	None
rs562262223	chr6:35536819	Intergenic	T	G	0.280208	1	5.45192	0.253143	843.217	0.00105042	0	4	None
rs578083821	chr6:35588047	Intronic/3'UTR	G	T	0.280208	1	5.45192	0.253143	843.217	0.00105042	0	3a	None
rs562846152	chr6:35686778	Intronic	A	G	0.280208	1	5.45192	0.253143	843.217	0.00105042	0	2b	None
rs187536669	chr6:35652509	Intronic	A	G	0.285495	1	1.8352	0.614885	7.18904	0.00735294	0.00317125	4	None
rs180917003	chr6:35571085	Intronic	G	T	0.305036	1	2.18487	0.500276	12.6213	0.0052521	0.00211416	4	None
rs186522188	chr6:35552269	Intronic/3'UTR	C	T	0.335265	1	1.87214	0.52806	7.90185	0.00630252	0.00317125	5	None
rs190161400	chr6:35543318	3'UTR	T	A	0.350633	1	0.416286	0.0400847	2.55739	0.00105042	0.00317125	7	None
rs7757037	chr6:35548236	Intronic	A	G	0.350658	1	1.08833	0.911123	1.30058	0.466387	0.445032	7	None
rs148611063	chr6:35541495	3'UTR	T	G	0.354134	1	0.419562	0.0404866	2.56863	0.00105042	0.00317125	5	None
rs184722766	chr6:35551179	Intronic/3'UTR	G	A	0.354134	1	0.419562	0.0404866	2.56863	0.00105042	0.00317125	6	None
rs115014304	chr6:35606663	Intronic	A	G	0.354134	1	0.419562	0.0404866	2.56863	0.00105042	0.00317125	4	None
rs75950706	chr6:35610470	Intronic	A	G	0.354134	1	0.419562	0.0404866	2.56863	0.00105042	0.00317125	5	None
rs191947602	chr6:35687315	Intronic	T	C	0.354134	1	0.419562	0.0404866	2.56863	0.00105042	0.00317125	4	None
rs77666918	chr6:35697484	Intergenic	C	T	0.354134	1	0.419562	0.0404866	2.56863	0.00105042	0.00317125	5	None
rs146787424	chr6:35544889	Exonic	A	T	0.354455	1	0.420213	0.0405997	2.56733	0.00105042	0.00317125	6	MutationTaster
rs192979490	chr6:35569946	Intronic	A	G	0.354455	1	0.420213	0.0405997	2.56733	0.00105042	0.00317125	2b	None
rs60867971	chr6:35534861	Intergenic	A	G	0.355415	1	0.71525	0.34313	1.45397	0.0136555	0.0190275	4	None
rs74550485	chr6:35550371	Intronic/3'UTR	C	T	0.355415	1	0.71525	0.34313	1.45397	0.0136555	0.0190275	3a	None
rs77715420	chr6:35551780	Intronic/3'UTR	A	C	0.355415	1	0.71525	0.34313	1.45397	0.0136555	0.0190275	2a	None
rs57155120	chr6:35553439	Intronic/3'UTR	T	C	0.355415	1	0.71525	0.34313	1.45397	0.0136555	0.0190275	6	None
rs57744001	chr6:35569896	Intronic	T	C	0.355415	1	0.71525	0.34313	1.45397	0.0136555	0.0190275	3a	None
rs115745065	chr6:35659570	Intronic	C	G	0.355415	1	0.71525	0.34313	1.45397	0.0136555	0.0190275	5	None
rs529259707	chr6:35699498	Intergenic	C	G	0.355946	1	0.420864	0.040608	2.57698	0.00105708	0.00318471	2b	None
rs180923765	chr6:35551668	Intronic/3'UTR	A	G	0.356797	1	1.57454	0.605206	4.67794	0.00945378	0.00528541	4	None
Novel	chr6:35571415	Intronic	ATTT	ATT	0.364952	1	0.726789	0.35682	1.44796	0.0152838	0.0209251	3a	None
Novel	chr6:35553128	Intronic/3'UTR	G	T	0.371545	1	3.91842	0.200232	581.95	0.00105042	0	7	None
rs45545133	chr6:35696383	Upstream	A	C	0.372323	1	1.69333	0.535373	6.0168	0.00735294	0.00422833	4	None
rs191908833	chr6:35652540	Intronic	A	G	0.374356	1	1.78952	0.501184	7.58918	0.00630252	0.00317125	4	None
Novel	chr6:35610681	Intronic	A	T	0.374444	1	3.87878	0.199108	574.998	0.00105042	0	4	None
rs75552415	chr6:35695193	Intronic	A	G	0.376292	1	0.806311	0.49689	1.29861	0.0336134	0.0412262	4	None
rs1124347	chr6:35698838	Intergenic	T*	C	0.381346	1	1.1019	0.886787	1.37052	0.204832	0.189218	4	None
rs74853132	chr6:35537065	Intergenic	T	C	0.383213	1	0.802764	0.485862	1.31482	0.0304622	0.038055	3a	None
rs74943948	chr6:35695518	Intronic	A	C	0.38444	1	0.736081	0.361411	1.46659	0.0147059	0.0200846	2b	None
rs9380526	chr6:35658327	Intronic	C*	T	0.391307	1	0.921697	0.764557	1.11054	0.32458	0.342495	5	None
rs578013924	chr6:35656882	Intronic/Upstream	A	AT	0.394701	1	1.59036	0.548081	5.01618	0.00840336	0.00528541	2a	None
rs183047956	chr6:35699256	Intergenic	T	C	0.397911	1	1.65037	0.519844	5.88236	0.00751073	0.00431034	2a	None
Novel	chr6:35658517	Intronic	C	T	0.404037	1	0.282125	0.00192254	5.36253	0	0.00105708	6	None
rs61753296	chr6:35565092	Exonic	C	T	0.404173	1	3.54927	0.186063	521.599	0.00105042	0	4	None
rs371833025	chr6:35655984	Intronic	C	G	0.405506	1	0.275563	0.00183355	5.55204	0	0.00112613	4	None
Novel	chr6:35592307	Intronic	G	C	0.413386	1	0.288862	0.00196799	5.49369	0	0.00105708	2b	None
rs140241859	chr6:35633558	Intronic	A	G	0.415144	1	0.531832	0.0922809	2.4133	0.00210084	0.00422833	3a	None
Novel	chr6:35704292	Non-Coding Intronic	T	C	0.417296	1	0.290564	0.00197255	5.57464	0	0.00105708	3a	None
Novel	chr6:35705465	Intronic/Upstream	A	T	0.418967	1	3.4365	0.178044	507.448	0.00105042	0	2b	None
Novel	chr6:35687440	Intronic	G	C	0.422557	1	0.295936	0.00201815	5.61486	0	0.00105708	4	None
Novel	chr6:35696569	Upstream	G	C	0.422557	1	0.295936	0.00201815	5.61486	0	0.00105708	4	None
Novel	chr6:35697837	Intergenic	G	C	0.423171	1	3.37325	0.177871	494.561	0.00105042	0	4	None
Novel	chr6:35662313	Intronic	T	C	0.423889	1	0.297203	0.0020285	5.62714	0	0.00105708	2b	None
rs114566803	chr6:35704196	Non-Coding Intronic	T	C	0.424947	1	0.738455	0.342411	1.55415	0.012605	0.0169133	2b	None
rs180727592	chr6:35690077	Intronic	A	G	0.425632	1	3.35242	0.17679	491.478	0.00105042	0	4	None
rs114304008	chr6:35691436	Intronic	C	A	0.426791	1	0.831965	0.525322	1.30953	0.0367647	0.0433404	2b	None
Novel	chr6:35543446	3'UTR	G	A	0.426796	1	0.298804	0.00203597	5.68109	0	0.00105708	6	None
Novel	chr6:35573913	Intronic	C	T	0.426796	1	0.298804	0.00203597	5.68109	0	0.00105708	4	None
Novel	chr6:35687765	Intronic	G	C	0.431128	1	3.31406	0.173932	486.813	0.00105042	0	4	None
Novel	chr6:35687766	Intronic	A	T	0.431128	1	3.31406	0.173932	486.813	0.00105042	0	4	None
Novel	chr6:35658425	Intronic	T	C	0.432626	1	3.28968	0.174085	481.606	0.00105042	0	5	None
rs140458482	chr6:35549624	Intronic/3'UTR	C	T	0.432908	1	0.296675	0.00198012	5.93342	0	0.00105708	5	None
Novel	chr6:35699514	Intergenic	A	G	0.433668	1	3.28062	0.17368	480.193	0.00106838	0	2b	None
Novel	chr6:35694360	Intronic	A	G	0.433793	1	3.28153	0.173498	480.586	0.00105485	0	4	None
Novel	chr6:35698136	Intergenic	A	G	0.433879	1	3.29737	0.172365	485.142	0.00105042	0	4	None
Novel	chr6:35694362	Intronic	A	T	0.434673	1	3.27443	0.173124	479.543	0.00105042	0	4	None
Novel	chr6:35569279	Intronic	T	G	0.436653	1	0.307101	0.00209829	5.79931	0	0.00105708	2b	None
Novel	chr6:35565252	Intronic	C	T	0.438297	1	3.24425	0.171668	474.969	0.00105042	0	4	None
Novel	chr6:35550813	Intronic/3'UTR	A	ATGCTTGTGCCAC	0.43907	1	0.30814	0.00210043	5.85286	0	0.00105708	5	None
Novel	chr6:35543307	3'UTR	T	C	0.440518	1	0.310001	0.00211798	5.85492	0	0.00105708	6	None
Novel	chr6:35592274	Intronic	TTTT	ATTT	0.440518	1	0.310001	0.00211798	5.85492	0	0.00105708	3a	None
Novel	chr6:35700911	Downstream	G	T	0.440518	1	0.310001	0.00211798	5.85492	0	0.00105708	3a	None
Novel	chr6:35610869	Intronic	A	G	0.440636	1	0.305436	0.00205742	5.97297	0	0.00105708	5	None
Novel	chr6:35646061	Intronic	C	T	0.440724	1	0.310068	0.00211788	5.86003	0	0.00105708	4	None
Novel	chr6:35655864	Intronic	C	G	0.441556	1	0.31039	0.00211812	5.87946	0	0.00105708	4	None
rs142332389	chr6:35700219	Intergenic	G	A	0.441658	1	1.81546	0.400422	10.4569	0.00420168	0.00211416	4	None
Novel	chr6:35686876	Intronic	G	A	0.441665	1	0.310746	0.00212229	5.87434	0	0.00105708	4	None
Novel	chr6:35564883	Intronic	A	G	0.44261	1	0.311718	0.00213055	5.88163	0	0.00105708	2b	None
rs183327856	chr6:35687372	Intronic	C	T	0.443178	1	0.311989	0.0021314	5.8937	0	0.00105708	2b	None
Novel	chr6:35554445	Intronic/3'UTR	C	T	0.443365	1	0.312166	0.00213283	5.89552	0	0.00105708	5	None
Novel	chr6:35699141	Intergenic	C	CATT	0.443908	1	0.312119	0.00212956	5.9147	0	0.00105708	4	None
Novel	chr6:35549995	Intronic/3'UTR	T	G	0.444173	1	3.20215	0.16894	469.367	0.00105042	0	6	None
Novel	chr6:35549996	Intronic/3'UTR	C	T	0.444173	1	3.20215	0.16894	469.367	0.00105042	0	6	None
Novel	chr6:35569766	Intronic	G	A	0.444261	1	0.311976	0.00212594	5.93006	0	0.00105708	4	None
Novel	chr6:35603644	Intronic	C	T	0.444261	1	0.311976	0.00212594	5.93006	0	0.00105708	4	None
Novel	chr6:35550393	Intronic/3'UTR	C	T	0.444385	1	0.313083	0.00214001	5.90663	0	0.00105708	5	None
Novel	chr6:35687922	Intronic	CG	C	0.444696	1	0.313328	0.00214174	5.91088	0	0.00105708	4	None
rs372488199	chr6:35704287	Non-Coding Intronic	TC	T	0.444696	1	0.313328	0.00214174	5.91088	0	0.00105708	3a	None
Novel	chr6:35630978	Intronic	C	G	0.445727	1	0.313979	0.00214531	5.92908	0	0.00105708	3a	None
rs530108267	chr6:35687118	Intronic	T	C	0.445965	1	0.678408	0.235397	1.83653	0.00630252	0.00951374	4	None
Novel	chr6:35631050	Intronic	A	T	0.446045	1	0.314305	0.00214808	5.93154	0	0.00105708	4	None
Novel	chr6:35696029	Intronic	T	G	0.446205	1	0.314226	0.00214624	5.93885	0	0.00105708	2b	None
rs148408826	chr6:35568393	Intronic	C	T	0.446855	1	0.314981	0.00215309	5.94172	0	0.00105708	3a	None
Novel	chr6:35579346	Intronic	C	A	0.446855	1	0.314981	0.00215309	5.94172	0	0.00105708	3a	None
rs75712173	chr6:35592407	Intronic	C	T	0.446855	1	0.314981	0.00215309	5.94172	0	0.00105708	4	None
Novel	chr6:35662401	Intronic	G	A	0.446994	1	0.31472	0.00214894	5.95294	0	0.00105708	4	None
Novel	chr6:35684350	Intronic	T	A	0.448354	1	0.316151	0.00216125	5.96269	0	0.00105708	5	None
Novel	chr6:35646095	Intronic	T	C	0.44857	1	3.16469	0.167389	463.396	0.00105042	0	4	None
Novel	chr6:35541425	3'UTR	G	T	0.448843	1	0.316446	0.00216275	5.97175	0	0.00105708	5	None
rs74805555	chr6:35694864	Intronic	A	T	0.449669	1	0.317228	0.00216906	5.97991	0	0.00105708	4	None
Novel	chr6:35699996	Intergenic	T	G	0.449899	1	0.31733	0.00216927	5.98511	0	0.00105708	4	None
Novel	chr6:35569187	Intronic	G	A	0.450029	1	3.15184	0.16692	461.282	0.00105042	0	4	None
Novel	chr6:35686415	Intronic	A	C	0.450051	1	0.317429	0.00216983	5.98774	0	0.00105708	4	None
Novel	chr6:35700988	Downstream	T	C	0.450134	1	3.15386	0.166677	461.966	0.00105042	0	4	None
Novel	chr6:35662343	Intronic	C	T	0.450516	1	3.15512	0.166228	462.734	0.00105042	0	2b	None
Novel	chr6:35570389	Intronic	T	C	0.450846	1	0.317796	0.00217078	6.00538	0	0.00105708	4	None
rs565784081	chr6:35541778	3'UTR	A	G	0.451492	1	3.14567	0.16598	461.061	0.00105042	0	5	None
rs538337565	chr6:35550547	Intronic/3'UTR	A	G	0.451883	1	0.318933	0.00218078	6.01168	0	0.00105708	7	None
rs528803000	chr6:35699427	Intergenic	T	C	0.451883	1	0.318933	0.00218078	6.01168	0	0.00105708	4	None
Novel	chr6:35690357	Intronic	A	C	0.452163	1	3.13427	0.166162	458.517	0.00105042	0	4	None
Novel	chr6:35637034	Intronic	G	A	0.4523	1	0.319244	0.00218285	6.01796	0	0.00105708	4	None
Novel	chr6:35541380	3'UTR	T	G	0.453172	1	3.12673	0.165756	457.419	0.00105042	0	3a	None
Novel	chr6:35699366	Intergenic	A	G	0.45348	1	0.320127	0.0021887	6.03569	0	0.00105708	2b	None
Novel	chr6:35610509	Intronic/Exonic	C	CCT	0.45397	1	0.320537	0.00219172	6.04196	0	0.00105708	5	None
rs114623987	chr6:35637377	Intronic	T	C	0.454033	1	0.759386	0.361858	1.56013	0.0136555	0.0179704	2b	None
Novel	chr6:35594254	Intronic	T	A	0.454345	1	3.12125	0.16505	457.08	0.00105708	0	5	None
Novel	chr6:35695415	Intronic	T	C	0.454643	1	3.11473	0.165242	455.526	0.00105042	0	2b	None
Novel	chr6:35688294	5'UTR	T	G	0.455694	1	0.321794	0.00219986	6.06883	0	0.00105708	2b	None
Novel	chr6:35693962	Intronic	T	C	0.455696	1	0.321795	0.00219987	6.06889	0	0.00105708	2b	None
rs571354140	chr6:35652513	Intronic	A	C	0.455952	1	0.321954	0.00220068	6.07364	0	0.00105708	4	None
Novel	chr6:35697268	Upstream	T	C	0.455992	1	3.11436	0.164003	456.84	0.00105042	0	2b	None
Novel	chr6:35558632	Intronic	T	A	0.456039	1	3.11406	0.163982	456.803	0.00105263	0	3a	None
Novel	chr6:35542650	3'UTR	G	A	0.456169	1	3.10387	0.1646	454.01	0.00105042	0	6	None
Novel	chr6:35630973	Intronic	A	G	0.456956	1	0.322621	0.00220453	6.09107	0	0.00105708	3a	None
Novel	chr6:35553813	Intronic/3'UTR	G	T	0.457126	1	0.315038	0.00210239	6.30279	0	0.00105708	5	None
Novel	chr6:35693634	Intronic	A	C	0.457394	1	3.09541	0.164073	452.861	0.00105042	0	4	None
Novel	chr6:35558562	Intronic	A	AG	0.457554	1	0.323157	0.0022087	6.09788	0	0.00105708	4	None
Novel	chr6:35631722	Intronic	A	G	0.457674	1	3.09576	0.163785	453.253	0.00105042	0	3a	None
Novel	chr6:35655463	Intronic	T	C	0.458912	1	3.08502	0.163416	451.464	0.00105042	0	4	None
Novel	chr6:35569358	Intronic	G	A	0.459459	1	0.324605	0.00221842	6.1264	0	0.00105708	3a	None
Novel	chr6:35687837	Intronic	C	T	0.459459	1	0.324605	0.00221842	6.1264	0	0.00105708	3a	None
Novel	chr6:35558836	Intronic	C	A	0.459503	1	3.07895	0.163314	450.323	0.00105042	0	5	None
Novel	chr6:35544815	Exonic	GCCTGCGGTC	TCCTGCGGTC	0.459904	1	0.323915	0.00220683	6.16035	0	0.00105708	5	None
Novel	chr6:35695462	Intronic	C	T	0.459904	1	0.323915	0.00220683	6.16035	0	0.00105708	2b	None
Novel	chr6:35705412	Intronic/Upstream	G	A	0.460153	1	3.08073	0.162575	451.524	0.00105042	0	4	None
Novel	chr6:35633012	Intronic	G	T	0.460369	1	0.325473	0.0022254	6.13547	0	0.00105708	5	None
rs142175265	chr6:35608249	Intronic	T	C	0.460889	1	3.07616	0.162228	450.973	0.00105042	0	2a	None
Novel	chr6:35594232	Intronic	TA	T	0.461437	1	0.326166	0.00222925	6.15471	0	0.00105708	5	None
Novel	chr6:35550328	Intronic/3'UTR	A	G	0.461676	1	3.06311	0.162465	448.019	0.00105042	0	4	None
Novel	chr6:35695102	Intronic	A	G	0.462326	1	3.05773	0.162262	447.141	0.00105042	0	4	None
Novel	chr6:35666570	Intronic	G	A	0.462438	1	0.326916	0.0022342	6.17015	0	0.00105932	7	None
Novel	chr6:35571429	Intronic	G	T	0.46279	1	0.327426	0.00223925	6.169	0	0.00105932	5	None
Novel	chr6:35640943	Intronic	G	A	0.462808	1	3.05795	0.161797	447.702	0.00105042	0	4	None
Novel	chr6:35694193	Intronic	G	A	0.463333	1	0.327759	0.00224091	6.17941	0	0.00105708	4	None
Novel	chr6:35652391	Intronic	A	ATTC	0.463429	1	0.327762	0.00224046	6.18275	0	0.00105932	3a	None
Novel	chr6:35693815	Intronic	T	C	0.463579	1	0.327793	0.00224011	6.18721	0	0.00105708	2b	None
Novel	chr6:35551780	Intronic/3'UTR	T	C	0.46426	1	3.04844	0.161162	446.459	0.00105042	0	2a	None
rs373844137	chr6:35688237	5'UTR	A	G	0.464313	1	3.0433	0.161499	445.027	0.00105042	0	4	None
Novel	chr6:35688314	5'UTR	A	C	0.464524	1	0.328537	0.00224525	6.20093	0	0.00105708	4	None
Novel	chr6:35543644	Exonic	C	T	0.465334	1	3.04042	0.16077	445.247	0.00105042	0	7	None
rs543325489	chr6:35691212	Intronic	A	G	0.466321	1	0.330067	0.00225655	6.224	0	0.00105708	4	None
Novel	chr6:35633557	Intronic	T	C	0.466637	1	3.0286	0.160458	443.169	0.00105042	0	3a	None
rs9470065	chr6:35550153	Intronic/3'UTR	A	G	0.46716	1	0.330817	0.0022623	6.23384	0	0.00105708	5	None
rs9470085	chr6:35700433	Intergenic	G	A	0.46716	1	0.330817	0.0022623	6.23384	0	0.00105708	3a	None
Novel	chr6:35571442	Intronic	G	A	0.468282	1	0.331533	0.00226609	6.25488	0	0.00105932	5	None
rs569255240	chr6:35704129	Non-Coding Intronic	T	A	0.468323	1	3.01426	0.159994	440.74	0.00105042	0	4	None
Novel	chr6:35619181	Intronic	CT	C	0.468385	1	0.331532	0.00226552	6.25863	0	0.00105708	4	None
Novel	chr6:35630899	Intronic	A	G	0.468608	1	3.01262	0.159856	440.557	0.00105042	0	2b	None
Novel	chr6:35536983	Intergenic	A	G	0.468695	1	3.01446	0.159634	441.187	0.00105042	0	2b	None
Novel	chr6:35631850	Intronic	A	G	0.468889	1	3.01529	0.15939	441.628	0.00105042	0	2b	None
Novel	chr6:35694278	Intronic	G	A	0.469446	1	0.332446	0.00227234	6.27209	0	0.00105708	2a	None
rs539095157	chr6:35657053	Intronic/Upstream	T	G	0.469658	1	0.332491	0.0022718	6.27858	0	0.00105708	4	None
rs535417398	chr6:35553004	Intronic/3'UTR	A	G	0.469695	1	3.00496	0.159441	439.446	0.00105042	0	5	None
rs200099723	chr6:35586879	Intronic/Exonic	T	C	0.469824	1	0.332713	0.00227396	6.27851	0	0.00105708	7	None
Novel	chr6:35684854	Intronic	A	C	0.470537	1	0.333302	0.00227817	6.28827	0	0.00105708	2b	None
rs190329825	chr6:35704225	Non-Coding Intronic	A	G	0.471812	1	0.334203	0.00228365	6.31004	0	0.00105708	2b	None
Novel	chr6:35630961	Intronic	C	T	0.471952	1	2.99049	0.158482	437.541	0.00105042	0	4	None
Novel	chr6:35655581	Intronic	C	T	0.472435	1	0.334413	0.00228317	6.32711	0	0.00105708	4	None
Novel	chr6:35695000	Intronic	A	C	0.472496	1	0.334908	0.00228958	6.31562	0	0.00105708	4	None
Novel	chr6:35641019	Intronic	C	T	0.472588	1	0.334991	0.00229023	6.31667	0	0.00105708	3a	None
Novel	chr6:35551220	Intronic/3'UTR	A	G	0.47322	1	2.97991	0.158139	435.752	0.00105042	0	7	None
Novel	chr6:35579158	Intronic	A	C	0.473296	1	2.98031	0.158038	435.948	0.00105042	0	3a	None
Novel	chr6:35534872	Intergenic	T	TG	0.473335	1	0.335357	0.00229121	6.33402	0	0.00105708	2b	None
rs187804420	chr6:35693969	Intronic	T	C	0.473549	1	2.97801	0.157985	435.531	0.00105042	0	2b	None
Novel	chr6:35686972	Intronic	A	C	0.473642	1	0.335404	0.00229019	6.34404	0	0.00105708	4	None
rs539268865	chr6:35588100	Intronic	T	G	0.473725	1	2.97848	0.157786	435.849	0.00105042	0	5	None
Novel	chr6:35656891	Intronic/Upstream	G	T	0.473773	1	2.97712	0.157849	435.501	0.00105042	0	4	None
rs549248404	chr6:35694056	Intronic	T	C	0.473773	1	2.97712	0.157849	435.501	0.00105042	0	4	None
rs529108421	chr6:35631010	Intronic	A	G	0.473909	1	2.97543	0.157856	435.149	0.00105042	0	4	None
Novel	chr6:35688321	5'UTR	A	T	0.473909	1	2.97543	0.157856	435.149	0.00105042	0	2b	None
Novel	chr6:35542336	3'UTR	T	C	0.473915	1	0.336059	0.00229767	6.33585	0	0.00105708	5	None
Novel	chr6:35699464	Intergenic	G	C	0.474936	1	0.336768	0.00230187	6.35378	0	0.00105708	2b	None
Novel	chr6:35592420	Intronic	T	C	0.475041	1	0.336463	0.00229711	6.36623	0	0.00105708	4	None
Novel	chr6:35666587	Intronic	A	G	0.475096	1	2.96792	0.157356	434.164	0.00105485	0	7	None
Novel	chr6:35554302	Intronic/3'UTR	A	G	0.475378	1	0.337206	0.00230544	6.35794	0	0.00105708	7	None
Novel	chr6:35554338	Intronic/3'UTR	C	G	0.475378	1	0.337206	0.00230544	6.35794	0	0.00105708	7	None
rs533756353	chr6:35534902	Intergenic	A	AG	0.475596	1	2.96432	0.157181	433.617	0.00105042	0	2b	None
rs537651626	chr6:35684375	Intronic	C	T	0.475596	1	2.96432	0.157181	433.617	0.00105042	0	5	None
Novel	chr6:35652146	Intronic	A	G	0.476088	1	2.95993	0.157077	432.832	0.00105485	0	4	None
Novel	chr6:35631047	Intronic	A	G	0.476763	1	0.338212	0.00231169	6.38119	0	0.00105708	4	None
rs6914554	chr6:35686391	Intronic	C	T	0.476859	1	0.617041	0.14227	2.33235	0.00315126	0.00528541	2b	None
rs6914582	chr6:35686437	Intronic	C	T	0.476859	1	0.617041	0.14227	2.33235	0.00315126	0.00528541	4	None
rs567079913	chr6:35592235	Intronic	T	C	0.477085	1	0.338432	0.00231295	6.38702	0	0.00105932	4	None
Novel	chr6:35554324	Intronic/3'UTR	T	G	0.477164	1	2.95256	0.156674	431.769	0.00105042	0	7	None
rs554175162	chr6:35550164	Intronic/3'UTR	A	G	0.477266	1	2.95301	0.156545	432.002	0.00105042	0	3a	None
Novel	chr6:35606746	Intronic	G	C	0.477581	1	2.95071	0.156439	431.649	0.00105042	0	5	None
Novel	chr6:35571294	Intronic	C	T	0.477607	1	0.33885	0.00231584	6.3947	0	0.00105932	2b	None
rs571747284	chr6:35574060	Intronic	T	C	0.477635	1	2.95528	0.156027	433.056	0.00105042	0	4	None
Novel	chr6:35655654	Intronic	T	C	0.477972	1	2.94726	0.156357	431.03	0.00105042	0	4	None
rs112701458	chr6:35603420	Intronic	T	C	0.478423	1	2.94455	0.156159	430.695	0.00107759	0	7	None
rs192745634	chr6:35537000	Intergenic	A	G	0.478892	1	2.94107	0.156009	430.149	0.00105042	0	4	None
Novel	chr6:35542967	3'UTR	T	C	0.478892	1	2.94107	0.156009	430.149	0.00105042	0	5	None
rs376720171	chr6:35543288	3'UTR	A	AG	0.478892	1	2.94107	0.156009	430.149	0.00105042	0	7	None
rs10631894	chr6:35550856	Intronic/3'UTR	CCTCT	C	0.478892	1	2.94107	0.156009	430.149	0.00105042	0	5	None
rs147985811	chr6:35630971	Intronic	C	G	0.478892	1	2.94107	0.156009	430.149	0.00105042	0	3a	None
rs189680858	chr6:35688262	5'UTR	T	C	0.478892	1	2.94107	0.156009	430.149	0.00105042	0	4	None
rs189128151	chr6:35696407	Upstream	G	A	0.478892	1	2.94107	0.156009	430.149	0.00105042	0	2b	None
rs572922418	chr6:35694757	Intronic	A	G	0.478952	1	0.339292	0.00231452	6.43273	0	0.00105708	4	None
Novel	chr6:35544815	Exonic	T	TCCTGCGGTC	0.479106	1	0.340224	0.00232652	6.41193	0	0.00105708	5	None
Novel	chr6:35558648	Intronic	G	A	0.479794	1	0.340526	0.00232686	6.42923	0	0.00105932	4	None
Novel	chr6:35701200	Downstream	G	C	0.480384	1	0.341148	0.00233219	6.43375	0	0.00105708	4	None
Novel	chr6:35687654	Intronic	T	C	0.480604	1	2.92931	0.155388	428.423	0.00105042	0	2a	None
Novel	chr6:35696019	Intronic	G	C	0.481315	1	2.92389	0.155176	427.547	0.00105708	0	4	None
rs2766538	chr6:35699087	Intergenic	C*	G	0.481353	1	1.08075	0.870691	1.34255	0.205882	0.193446	4	None
Novel	chr6:35695639	Intronic	A	C	0.481687	1	2.92276	0.154929	427.594	0.00108225	0	3a	None
Novel	chr6:35697915	Intergenic	A	G	0.481803	1	2.92132	0.154939	427.286	0.00105042	0	5	None
rs182725566	chr6:35688302	5'UTR	T	G	0.481824	1	0.5792	0.100513	2.62802	0.00210084	0.00422833	4	None
Novel	chr6:35691427	Intronic	C	G	0.482285	1	0.342512	0.00234046	6.4667	0	0.00105708	3a	None
Novel	chr6:35697214	Upstream	G	C	0.482285	1	0.342512	0.00234046	6.4667	0	0.00105708	4	None
rs182473562	chr6:35558486	Intronic	C	T	0.483126	1	2.91667	0.15411	427.256	0.00105042	0	3a	None
Novel	chr6:35657327	Intronic/Upstream	A	C	0.483126	1	2.91667	0.15411	427.256	0.00105042	0	4	None
Novel	chr6:35657838	Intronic	G	A	0.483413	1	2.91048	0.154352	425.713	0.00105042	0	5	None
Novel	chr6:35696504	Upstream	T	C	0.483413	1	2.91048	0.154352	425.713	0.00105042	0	4	None
Novel	chr6:35649350	Intronic	T	TTCTGAGATTCATCTATGTTGCTA	0.483465	1	2.91098	0.154264	425.915	0.00105042	0	3a	None
Novel	chr6:35697395	Intergenic	G	T	0.483761	1	2.90908	0.154149	425.654	0.00105042	0	5	None
Novel	chr6:35636812	Intronic	T	C	0.483798	1	0.34385	0.00235046	6.48583	0	0.00105932	4	None
rs199971038	chr6:35541445	3'UTR	TTTAA	T	0.484281	1	0.343875	0.00234812	6.5036	0	0.00105708	5	None
rs574855911	chr6:35554636	Intronic/3'UTR	C	T	0.485418	1	0.344953	0.00235667	6.51595	0	0.00105708	5	None
Novel	chr6:35551523	Intronic/3'UTR	C	G	0.485811	1	2.89589	0.153364	423.82	0.00105042	0	4	None
Novel	chr6:35655948	Intronic	G	C	0.485817	1	2.89537	0.1534	423.669	0.00105042	0	2b	None
Novel	chr6:35592218	Intronic	T	G	0.485961	1	0.34522	0.00235729	6.52914	0	0.00105932	4	None
Novel	chr6:35696671	Upstream	A	G	0.487251	1	2.89827	0.151861	426.007	0.00105042	0	2b	None
Novel	chr6:35594272	Intronic	TG	T	0.487439	1	2.88335	0.152919	421.739	0.00105042	0	5	None
Novel	chr6:35570555	Intronic	T	C	0.487584	1	2.88299	0.152817	421.78	0.00105042	0	4	None
Novel	chr6:35694200	Intronic	A	C	0.487876	1	2.88644	0.152268	423.106	0.00105042	0	4	None
Novel	chr6:35662399	Intronic	A	C	0.488087	1	2.87948	0.152652	421.244	0.00105042	0	4	None
Novel	chr6:35699334	Intergenic	G	T	0.490046	1	2.86727	0.151894	419.577	0.00105042	0	4	None
Novel	chr6:35697402	Intergenic	A	G	0.490241	1	2.8657	0.151848	419.31	0.00105042	0	5	None
Novel	chr6:35656937	Intronic/Upstream	C	G	0.49052	1	2.86418	0.151723	419.137	0.00105042	0	2b	None
rs368107704	chr6:35587000	Intronic	G	A	0.490721	1	2.86158	0.151758	418.563	0.00105042	0	6	None
Novel	chr6:35594320	Intronic	T	C	0.490721	1	2.86158	0.151758	418.563	0.00105042	0	5	None
Novel	chr6:35592274	Intronic	ATTT*	ATT	0.491568	1	0.922346	0.732074	1.16125	0.186975	0.198731	3a	None
Novel	chr6:35636978	Intronic	A	AC	0.493942	1	2.8434	0.150381	416.364	0.00105042	0	5	None
Novel	chr6:35570149	Intronic	C	A	0.494565	1	2.83806	0.150272	415.389	0.00105042	0	4	None
Novel	chr6:35558341	Intronic	T	TTCTC	0.494624	1	2.83593	0.1504	414.808	0.00105042	0	5	None
Novel	chr6:35534693	Intergenic	A	G	0.494961	1	2.88593	0.145903	430.411	0.00105042	0	4	None
Novel	chr6:35699347	Intergenic	G	C	0.495099	1	2.84015	0.149613	416.558	0.00105042	0	4	None
Novel	chr6:35571415	Intronic	ATT*	AT	0.495143	1	0.925545	0.740665	1.15595	0.2631	0.27533	3a	None
Novel	chr6:35678173	Intronic	C	G	0.495815	1	2.83125	0.149726	414.599	0.00105042	0	4	None
Novel	chr6:35697553	Intergenic	T	C	0.496473	1	2.82584	0.149595	413.632	0.00105042	0	2b	None
rs77379145	chr6:35687937	Intronic	A	G	0.496749	1	0.855218	0.541927	1.34286	0.0378151	0.0433404	4	None
rs78220087	chr6:35691333	Intronic	G	A	0.496749	1	0.855218	0.541927	1.34286	0.0378151	0.0433404	2a	None
rs77677939	chr6:35694577	Intronic	T	C	0.496749	1	0.855218	0.541927	1.34286	0.0378151	0.0433404	2b	None
rs7751693	chr6:35695274	Intronic	A	G	0.496749	1	0.855218	0.541927	1.34286	0.0378151	0.0433404	4	None
Novel	chr6:35678271	Intronic	G	A	0.497874	1	0.354861	0.00242318	6.71111	0	0.00105708	4	None
Novel	chr6:35537149	Intergenic	A	G	0.499238	1	2.80632	0.148791	410.518	0.00107527	0	4	None
Novel	chr6:35549866	Intronic/3'UTR	A	G	0.499679	1	2.81638	0.147525	414.017	0.00105042	0	5	None
rs190223760	chr6:35536844	Intergenic	A	T	0.499835	1	2.8037	0.148481	410.326	0.00105042	0	4	None
rs74335585	chr6:35536845	Intergenic	G	A	0.499835	1	2.8037	0.148481	410.326	0.00105042	0	4	None
rs147557402	chr6:35538826	Intergenic	G	A	0.499835	1	2.8037	0.148481	410.326	0.00105042	0	3a	None
rs142222787	chr6:35541859	3'UTR	A	G	0.499835	1	2.8037	0.148481	410.326	0.00105042	0	7	None
rs139157962	chr6:35542664	3'UTR	G	A	0.499835	1	2.8037	0.148481	410.326	0.00105042	0	6	None
rs376121660	chr6:35543319	3'UTR	C	CT	0.499835	1	2.8037	0.148481	410.326	0.00105042	0	7	None
rs112788083	chr6:35543378	3'UTR	T	C	0.499835	1	2.8037	0.148481	410.326	0.00105042	0	7	None
rs76042921	chr6:35544722	Intronic	A	G	0.499835	1	2.8037	0.148481	410.326	0.00105042	0	6	None
rs139892530	chr6:35548600	Intronic/3'UTR	A	G	0.499835	1	2.8037	0.148481	410.326	0.00105042	0	7	None
rs80241415	chr6:35548679	Intronic/3'UTR	G	A	0.499835	1	2.8037	0.148481	410.326	0.00105042	0	5	None
rs74363308	chr6:35549493	Intronic/3'UTR	G	A	0.499835	1	2.8037	0.148481	410.326	0.00105042	0	5	None
rs149991195	chr6:35549645	Intronic/3'UTR	T	C	0.499835	1	2.8037	0.148481	410.326	0.00105042	0	5	None
rs77078847	chr6:35549654	Intronic/3'UTR	T	C	0.499835	1	2.8037	0.148481	410.326	0.00105042	0	5	None
rs7754640	chr6:35551029	Intronic/3'UTR	C	T	0.499835	1	2.8037	0.148481	410.326	0.00105042	0	6	None
rs35283903	chr6:35551125	Intronic/3'UTR	T	TA	0.499835	1	2.8037	0.148481	410.326	0.00105042	0	6	None
rs79415237	chr6:35551999	Intronic/3'UTR	C	T	0.499835	1	2.8037	0.148481	410.326	0.00105042	0	4	None
rs78996577	chr6:35554152	Intronic/3'UTR	G	A	0.499835	1	2.8037	0.148481	410.326	0.00105042	0	5	None
rs111643517	chr6:35554640	Intronic/3'UTR	C	CAT	0.499835	1	2.8037	0.148481	410.326	0.00105042	0	5	None
rs74791723	chr6:35558397	Intronic	G	C	0.499835	1	2.8037	0.148481	410.326	0.00105042	0	4	None
rs76326103	chr6:35569629	Intronic	G	T	0.499835	1	2.8037	0.148481	410.326	0.00105042	0	2b	None
rs75901890	chr6:35570475	Intronic	A	G	0.499835	1	2.8037	0.148481	410.326	0.00105042	0	4	None
rs115026707	chr6:35573994	Intronic	A	G	0.499835	1	2.8037	0.148481	410.326	0.00105042	0	2b	None
rs116659810	chr6:35579330	Intronic	C	T	0.499835	1	2.8037	0.148481	410.326	0.00105042	0	4	None
rs142290913	chr6:35632990	Intronic	C	T	0.499835	1	2.8037	0.148481	410.326	0.00105042	0	5	None
rs141728063	chr6:35674483	Intronic	T	C	0.499835	1	2.8037	0.148481	410.326	0.00105042	0	2a	None
rs6922997	chr6:35684709	Intronic	G	A	0.499835	1	2.8037	0.148481	410.326	0.00105042	0	4	None
Novel	chr6:35631018	Intronic	T	A	0.49989	1	0.355043	0.00241378	6.78794	0	0.00105708	3a	None
rs116782158	chr6:35571445	Intronic	A	G	0.499972	1	2.80283	0.148434	410.201	0.00105042	0	5	None
Novel	chr6:35571442	Intronic	ACAG	A	0.500603	1	0.357224	0.0024403	6.74907	0	0.00105932	5	None
rs144600779	chr6:35588038	Intronic/Exonic	T	C	0.501724	1	0.357832	0.0024422	6.77606	0	0.00105708	3a	None
Novel	chr6:35551347	Intronic/3'UTR	C	G	0.501767	1	2.80611	0.14654	413.024	0.00105042	0	5	None
rs544801773	chr6:35693832	Intronic	A	G	0.502008	1	0.357923	0.00244176	6.78492	0	0.00105708	2b	None
rs570047641	chr6:35696650	Upstream	T	C	0.502008	1	0.357923	0.00244176	6.78492	0	0.00105708	3a	None
Novel	chr6:35704076	Non-Coding Intronic	A	G	0.502008	1	0.357923	0.00244176	6.78492	0	0.00105708	2c	None
Novel	chr6:35548333	Intronic	TG	T	0.502556	1	0.358878	0.002452	6.77761	0	0.00109409	6	None
Novel	chr6:35686251	Intronic	T	TC	0.502796	1	2.78709	0.147275	408.261	0.00105042	0	4	None
Novel	chr6:35686254	Intronic	T	A	0.502796	1	2.78709	0.147275	408.261	0.00105042	0	4	None
rs529213776	chr6:35549656	Intronic/3'UTR	T	C	0.505248	1	2.76992	0.146594	405.495	0.00105042	0	5	None
rs7755289	chr6:35551413	Intronic/3'UTR	A	T	0.505832	1	0.665075	0.182565	2.21571	0.00420168	0.00634249	7	None
Novel	chr6:35652455	Intronic	A	G	0.50589	1	2.76917	0.146087	405.907	0.00105042	0	2b	None
Novel	chr6:35678217	Intronic	C	CT	0.506504	1	0.361693	0.00246802	6.85273	0	0.00105708	4	None
Novel	chr6:35705458	Intronic/Upstream	T	A	0.508982	1	2.74607	0.14539	401.937	0.00105042	0	4	None
Novel	chr6:35632778	Intronic	T	TTG	0.510193	1	2.74195	0.144681	401.884	0.00105042	0	6	None
Novel	chr6:35541371	3'UTR	A	AT	0.510885	1	2.73793	0.144427	401.341	0.00105042	0	4	None
rs533821281	chr6:35700965	Downstream	GAA	G	0.511241	1	2.78595	0.139835	416.731	0.00105042	0	4	None
rs536979233	chr6:35696611	Upstream	G	A	0.514326	1	2.71597	0.143367	398.013	0.00105042	0	3a	None
Novel	chr6:35549277	Intronic/3'UTR	C	G	0.516168	1	0.370043	0.00252749	6.99397	0	0.00111857	6	None
Novel	chr6:35633395	Intronic	A	G	0.519767	1	0.370931	0.0025173	7.12299	0	0.00105708	4	None
Novel	chr6:35694993	Intronic	A	T	0.52072	1	0.37345	0.00254763	7.07989	0	0.00105708	4	None
Novel	chr6:35695088	Intronic	C	G	0.52072	1	0.37345	0.00254763	7.07989	0	0.00105708	4	None
rs3800373	chr6:35542476	3'UTR	C*	A	0.521254	1	0.93725	0.768537	1.14251	0.277311	0.289641	7	None
Novel	chr6:35697458	Intergenic	C	T	0.521871	1	0.373757	0.00254462	7.12079	0	0.00105708	5	None
rs532924264	chr6:35571269	Intronic	C	A	0.522248	1	2.66951	0.140668	391.478	0.00105042	0	2b	None
Novel	chr6:35551096	Intronic/3'UTR	A	G	0.525985	1	2.64859	0.139358	388.646	0.00105042	0	7	None
rs567496920	chr6:35543534	3'UTR	A	C	0.52602	1	2.64681	0.139499	388.12	0.00105042	0	7	None
Novel	chr6:35686355	Intronic	C	T	0.52602	1	2.64681	0.139499	388.12	0.00105042	0	2b	None
Novel	chr6:35693703	Intronic	G	GAA	0.52602	1	2.64681	0.139499	388.12	0.00105042	0	2b	None
Novel	chr6:35687684	Intronic	T	G	0.530424	1	2.66193	0.134177	397.486	0.00105042	0	2b	None
Novel	chr6:35657841	Intronic	A	G	0.532981	1	0.381884	0.00258958	7.34763	0	0.00105708	5	None
Novel	chr6:35534879	Intergenic	G	T	0.53621	1	0.379805	0.00253693	7.58329	0	0.00105708	2b	None
Novel	chr6:35656977	Intronic/Upstream	T	C	0.53621	1	0.379805	0.00253693	7.58329	0	0.00105708	4	None
Novel	chr6:35571283	Intronic	C	T	0.550644	1	0.394714	0.00265593	7.74058	0	0.00105932	2b	None
rs147436407	chr6:35698758	Intergenic	C	G	0.552598	1	1.43844	0.432749	5.22964	0.00630252	0.00422833	4	None
Novel	chr6:35552374	Intronic/3'UTR	A	G	0.553626	1	2.50359	0.129718	369.669	0.00105042	0	5	None
Novel	chr6:35637296	Intronic	A	AAATAC	0.557665	1	0.399487	0.00267594	7.92151	0	0.00105708	3a	None
Novel	chr6:35541438	3'UTR	C	CAAT	0.559147	1	2.46895	0.128619	363.75	0.00105042	0	5	None
rs9348981	chr6:35687249	Intronic	G	T	0.573197	1	1.05908	0.867351	1.29366	0.315126	0.302326	4	None
rs2766537	chr6:35696886	Upstream	C*	T	0.586799	1	1.05035	0.879808	1.25429	0.476891	0.464059	2a	None
rs573912960	chr6:35686740	Intronic	A	G	0.600845	1	1.70311	0.225799	18.6588	0.00210084	0.00105708	2b	None
Novel	chr6:35550902	Intronic/3'UTR	C	T	0.608881	1	0.593381	0.0540257	4.49283	0.00105042	0.00211416	5	None
rs546826018	chr6:35551195	Intronic/3'UTR	A	ACTT	0.61061	1	0.594863	0.0541561	4.50361	0.00105042	0.00211416	7	None
rs55922240	chr6:35608096	Intronic	C	T	0.616391	1	1.08062	0.79784	1.46571	0.0997899	0.0919662	4	None
rs12527329	chr6:35610751	Intronic	T	A	0.616391	1	1.08062	0.79784	1.46571	0.0997899	0.0919662	3a	None
rs2817033	chr6:35696279	Intronic	T*	C	0.616892	1	1.04622	0.876475	1.24913	0.47479	0.463002	4	None
rs368049060	chr6:35558492	Intronic	C	A	0.618554	1	1.6627	0.219251	18.2825	0.00210084	0.00105708	3a	None
rs185066548	chr6:35543143	3'UTR	G	C	0.626198	1	0.463516	0.00310213	9.21489	0	0.00105708	7	None
Novel	chr6:35564472	Intronic	A	G	0.626198	1	0.463516	0.00310213	9.21489	0	0.00105708	4	None
Novel	chr6:35652429	Intronic	T	TA	0.631683	1	0.612781	0.0557288	4.64821	0.00105042	0.00211864	3a	None
rs73729770	chr6:35686944	Intronic	C	T	0.633355	1	0.674586	0.11178	3.48737	0.00210084	0.00317125	3a	None
rs577299038	chr6:35571499	Intronic	C	T	0.638653	1	1.61434	0.213599	17.7053	0.00210084	0.00105708	5	None
rs563539959	chr6:35549364	Intronic/3'UTR	A	AAAAACAAAAC	0.640975	1	1.08439	0.771376	1.52734	0.0766807	0.0708245	6	None
rs537992101	chr6:35551797	Intronic/3'UTR	T	A	0.650942	1	1.45298	0.280924	8.77347	0.00315126	0.00211416	4	None
rs114120544	chr6:35678256	Intronic	T	G	0.654683	1	1.57926	0.208536	17.3528	0.00210084	0.00105708	2b	None
rs34168067	chr6:35697810	Intergenic	C*	CAA	0.654765	1	1.04131	0.871983	1.24379	0.470588	0.459831	4	None
rs200891278	chr6:35571415	Intronic	A	ATT	0.660631	1	0.696218	0.115523	3.59398	0.00218341	0.00330396	3a	None
rs1043805	chr6:35541432	3'UTR	T*	A	0.682947	1	0.950688	0.745425	1.2119	0.161765	0.169133	5	None
rs182051235	chr6:35542718	3'UTR	C	A	0.684591	1	1.39882	0.270376	8.44576	0.00315126	0.00211416	7	None
rs531263205	chr6:35679531	Intronic	G	A	0.685725	1	1.39805	0.269328	8.46339	0.00315126	0.00211416	5	None
rs142859908	chr6:35687384	Intronic	CT	C	0.6879	1	0.751198	0.16739	3.09709	0.00315126	0.00422833	4	None
rs113453472	chr6:35687389	Intronic	C	T	0.6879	1	0.751198	0.16739	3.09709	0.00315126	0.00422833	4	None
rs148043129	chr6:35610553	Intronic/Exonic	C	T	0.713207	1	1.35479	0.262095	8.17358	0.00315126	0.00211416	4	None
rs2143404	chr6:35610681	Intronic	T*	C	0.715371	1	0.954731	0.743819	1.22481	0.15021	0.156448	4	None
rs142246515	chr6:35690432	Intronic	T	C	0.718583	1	1.25868	0.354171	4.71821	0.0052521	0.00422833	4	None
rs75710780	chr6:35632917	Intronic	A	C	0.721889	1	0.865181	0.38243	1.92599	0.0115546	0.0137421	4	None
rs532878661	chr6:35594253	Intronic	T	TA	0.729752	1	0.781526	0.173842	3.22897	0.00315126	0.00423729	5	None
rs2817040	chr6:35705606	Intronic/Upstream	A	G	0.730634	1	1.03562	0.848487	1.26433	0.266807	0.258985	2b	None
rs139641407	chr6:35694286	Intronic	T	C	0.731115	1	0.803342	0.214802	2.84853	0.00420168	0.00528541	2a	None
rs144583297	chr6:35678148	Intronic	G	T	0.735079	1	0.897419	0.475707	1.68305	0.019958	0.0221987	4	None
rs111388699	chr6:35687785	Intronic	A	G	0.738992	1	1.12033	0.571726	2.22675	0.0168067	0.0147992	2b	None
rs186874422	chr6:35657521	Intronic/Upstream	A	G	0.751205	1	1.33787	0.199981	9.04653	0.00232019	0.00232019	7	None
rs16878812	chr6:35569562	Intronic	G	A	0.776219	1	0.96129	0.731673	1.26241	0.117647	0.120507	4	None
rs114600081	chr6:35659025	Intronic	T	G	0.791792	1	1.18617	0.328455	4.50457	0.0052521	0.00422833	3a	None
rs186143918	chr6:35698653	Intergenic	C	T	0.794502	1	0.858792	0.259886	2.73727	0.0052521	0.00634249	4	None
rs2766532	chr6:35684840	Intronic	G	A	0.82369	1	0.977851	0.802767	1.19093	0.268908	0.272727	2b	None
rs143018638	chr6:35679692	Intronic	T	C	0.828129	1	0.90621	0.36492	2.22202	0.00945378	0.0105708	3a	None
rs4713899	chr6:35569281	Intronic	A*	G	0.830851	1	0.97386	0.763404	1.24202	0.160714	0.163848	2b	None
rs112917942	chr6:35564917	Intronic	T	C	0.846969	1	1.09628	0.427207	2.85832	0.00945378	0.00845666	2b	None
rs116796504	chr6:35578830	Intronic	T	C	0.864795	1	1.23042	0.0914844	16.7922	0.00105042	0.00105708	4	None
Novel	chr6:35549364	Intronic/3'UTR	AAAAACAAAAC*	AAAAAC	0.869985	1	0.982451	0.794567	1.21465	0.235294	0.238901	6	None
rs10947565	chr6:35694926	Intronic	A	G	0.871152	1	1.01996	0.803155	1.29563	0.188025	0.187104	2b	None
rs755658	chr6:35549670	Intronic/3'UTR	T	C	0.898181	1	1.02035	0.749111	1.39051	0.0934874	0.0909091	5	None
rs11545925	chr6:35542526	3'UTR	A	T	0.898431	1	1.02038	0.748263	1.39217	0.092437	0.089852	7	None
rs2766536	chr6:35695541	Intronic	T	G	0.90767	1	1.01169	0.831139	1.23155	0.278361	0.274841	2a	None
rs6899478	chr6:35651987	Intronic	G*	A	0.91544	1	0.989286	0.810724	1.20706	0.279443	0.281116	7	None
rs12200498	chr6:35685955	Intronic	A	G	0.916054	1	1.01308	0.795531	1.29037	0.183824	0.183932	2b	None
rs28435135	chr6:35695591	Intronic	T	C	0.938868	1	0.991953	0.806734	1.21963	0.267932	0.268577	4	None
rs10456432	chr6:35671651	Intronic	C	T	0.942226	1	0.991603	0.789222	1.24588	0.202731	0.205074	4	None
Novel	chr6:35658279	Intronic	G	A	0.944896	1	0.922893	0.074253	11.4616	0.00105042	0.00105708	5	None
rs2817035	chr6:35696363	Upstream	A	G	0.946258	1	1.00678	0.827115	1.2255	0.278361	0.275899	2b	None
rs190964415	chr6:35551932	Intronic/3'UTR	T	C	0.949142	1	0.944346	0.145172	6.14195	0.00210084	0.00211416	4	None
Novel	chr6:35556216	Intronic	A	G	0.949918	1	0.929853	0.0751677	11.5	0.00105042	0.00105708	3a	None
rs77612799	chr6:35554266	Intronic/3'UTR	T	C	0.959944	1	1.01242	0.624588	1.64231	0.0378151	0.0369979	7	None
rs189716239	chr6:35691215	Intronic	A	G	0.963681	1	0.959568	0.145247	6.32674	0.00210084	0.00211416	3a	None
rs368104989	chr6:35703988	Non-Coding Intronic	G	C	0.963681	1	0.959568	0.145247	6.32674	0.00210084	0.00211416	4	None
rs140045640	chr6:35536831	Intergenic	G	GC	0.96401	1	1.00702	0.742622	1.36593	0.0955882	0.0940803	4	None
rs143262325	chr6:35686174	Intronic	C	G	0.966558	1	0.952519	0.0767346	11.8238	0.00105042	0.00105708	4	None
Novel	chr6:35679747	Intronic	A	G	0.968311	1	0.955068	0.0772902	11.8019	0.00105932	0.00105708	3a	None
Novel	chr6:35696222	Intronic	A	AC	0.972972	1	0.961468	0.0774814	11.9224	0.00105042	0.00105708	2b	None
rs115061314	chr6:35570406	Intronic	A	G	0.976235	1	1.0098	0.529035	1.9275	0.019958	0.0200846	4	None
rs140140532	chr6:35608239	Intronic	A	G	0.976235	1	1.0098	0.529035	1.9275	0.019958	0.0200846	2a	None
rs7762760	chr6:35637341	Intronic	A	G	0.978867	1	1.03122	0.0830671	12.8054	0.00105042	0.00105708	2b	None
Novel	chr6:35684400	Intronic	A	G	0.979386	1	0.970565	0.0786415	11.9771	0.00105042	0.00105708	5	None
rs200173454	chr6:35541431	3'UTR	TA	T	0.979785	1	0.970968	0.0778382	12.0877	0.00105042	0.00105708	5	None
rs541898135	chr6:35694905	Intronic	C	A	0.98248	1	0.974876	0.0787189	12.0732	0.00105042	0.00105708	3a	None
Novel	chr6:35547934	Exonic	C	T	0.983501	1	1.02423	0.082833	12.6661	0.00105042	0.00105708	5	LRT, MutationTaster
rs550246853	chr6:35687155	Intronic	C	T	0.983541	1	0.981655	0.150969	6.38323	0.00210084	0.00211416	4	None
rs540511674	chr6:35699452	Intergenic	C	G	0.983541	1	0.981655	0.150969	6.38323	0.00210084	0.00211416	4	None
rs568942862	chr6:35705563	Intronic/Upstream	G	C	0.987561	1	1.01819	0.0825066	12.5652	0.00105042	0.00105708	2b	None
rs537569513	chr6:35564604	Intronic	A	G	0.988315	1	0.983154	0.0792273	12.2	0.00105042	0.00105708	4	None
Novel	chr6:35703970	Non-Coding Intronic	G	A	0.991251	1	0.987398	0.0799726	12.1908	0.00105042	0.00105708	4	None
rs116384035	chr6:35536741	Intergenic	T	G	0.991355	1	1.00566	0.35478	2.85063	0.00735294	0.00739958	4	None
Novel	chr6:35695970	Intronic	G	GT	0.993378	1	1.00965	0.0816967	12.4771	0.00115207	0.00116279	4	None
Novel	chr6:35550830	Intronic/3'UTR	G	C	0.994579	1	0.992172	0.0803391	12.2531	0.00105042	0.00105708	5	None
rs147939558	chr6:35674389	Intronic	A	G	0.99579	1	0.993915	0.0804841	12.2739	0.00105042	0.00105708	3a	None
Novel	chr6:35592274	Intronic	ATTTT	ATTT	0.997399	1	1.00378	0.0813516	12.3846	0.00105042	0.00105708	3a	None
rs192417627	chr6:35695200	Intronic	C	T	0.999217	1	0.998865	0.0808038	12.3489	0.00105042	0.00105708	4	None
rs75509387	chr6:35551211	Intronic/3'UTR	C	T	0.999492	1	1.00074	0.0807905	12.396	0.00105042	0.00105708	7	None
rs79154270	chr6:35619297	Intronic	G	A	0.999492	1	1.00074	0.0807905	12.396	0.00105042	0.00105708	2b	None
rs144437973	chr6:35655810	Intronic	G	A	0.999688	1	0.999548	0.0808877	12.3524	0.00105042	0.00105708	4	None

## Sheet: Key
	aAnnotated from dbSNP142.
	bUsing UCSC Genome Browser Human Feb. 2009 (GRCh37/hg19) Assembly.
	cIncluding all transcripts as determined by UCSC Genome browser databases (UCSC Genes, GenCODE Genes, Ensembl Genes, RefSeq Genes and ENCODE databases).
	dMajor allele is the reference allele unless the minor allele is denoted with an asterisk (*).
	eCorrected for sex and the first three principal components.
	fOdds ratios shown are for the minor allele.
	gScores determined using RegulomeDB. 2a=TF binding + matched TF motif + matched DNase Footprint + DNase peak, 2b=TF binding + any motif + DNase Footprint + DNase peak, 2c=TF binding + matched TF motif + DNase peak, 3a=TF binding + any motif + DNase peak, 4=TF binding+DNase Peak, 5=TF binding or DNase peak, 6=other, 7=N/A (Scores taken from http://regulomedb.org/help).
	hDetermined using six prediction software tools (SIFT, Polymorphism Phenotyping v2 (Polyphen-2) HDIV, Polyphen-2 HVAR, LRT, VEST or MutationTaster).
	N/A values denotes a p-value or odds ratio that could not be computed.
