# Supplementary material for: Targeted Sequencing of FKBP5 in Suicide Attempters with Bipolar Disorder
Source: PLoS One. 2016 Dec 28;11(12):e0169158. doi: 10.1371/journal.pone.0169158 (PMC5193409; doi:10.1371/journal.pone.0169158)
Supplement: S4 Table — (XLSX) [file pone.0169158.s004.xlsx]

## Sheet: S4 Female-Specific
S4 Table. Female-specific single-variant results of all 481 FKBP5 variants analyzed.
Varianta	Chromosomal Locationb	Locationc	In SureSelect Databased		P-valuee	Permuted P-value	Odds Ratiof	Odds Ratio 95% Confidence Level		Minor Allele Frequency		Deleterious Prediction
			Minor Allele	Major Allele				Lower	Upper	Attempters	Non-attempters	Regulatoryg	Codingh
rs141713011	chr6:35553051	Intronic/3'UTR	T	G	0.00806918	0.2775	6.79356	1.55958	63.6114	0.0198413	0.002	6	None
rs147823312	chr6:35688180	5'UTR	T	G	0.0124674	0.403	0.0740587	0.00056652	0.632899	0	0.012	2b	None
rs140664762	chr6:35554071	Intronic/3'UTR	A	G	0.0155457	0.4901	6.03868	1.35806	56.9334	0.0178571	0.002	6	None
rs553156199	chr6:35543277	3'UTR	T	C	0.0567265	0.9582	0.111764	0.000842025	1.05389	0	0.008	6	None
rs570426590	chr6:35607823	Intronic	A	ATTG	0.0633322	0.9775	0.224496	0.0232564	1.07918	0.00198413	0.012	4	None
rs12200498	chr6:35685955	Intronic	A	G	0.0768502	0.9883	1.35903	0.967586	1.91763	0.200397	0.162	2b	None
rs10947565	chr6:35694926	Intronic	A	G	0.0800349	0.9899	1.35003	0.964841	1.89759	0.204365	0.166	2b	None
rs146184357	chr6:35569938	Intronic	G	GA	0.0950512	0.9948	1.42261	0.940932	2.17845	0.111111	0.08	2b	None
rs562454318	chr6:35558369	Intronic	T	TA	0.112537	0.9995	3.79587	0.746782	37.3274	0.0106838	0.00218341	5	None
rs114600081	chr6:35659025	Intronic	T	G	0.120319	0.9998	0.244701	0.0231485	1.41885	0.00198413	0.008	3a	None
rs76917354	chr6:35694245	Intronic	T	C	0.130971	1	1.50562	0.886132	2.60375	0.0714286	0.048	2b	None
rs10947564	chr6:35655974	Intronic	C	T	0.160349	1	1.28442	0.906	1.8321	0.163968	0.131148	4	None
rs142925622	chr6:35565058	Exonic	T	C	0.161169	1	0.154673	0.00111019	1.96414	0	0.004	3a	Polyphen2 HDIV, HVAR, LRT, MutationTaster
rs185669307	chr6:35658429	Intronic	A	G	0.211741	1	5.29204	0.426733	731.934	0.00396825	0	5	None
rs528419064	chr6:35633011	Intronic	G	T	0.213605	1	0.333481	0.0332332	1.82051	0.00198413	0.008	5	None
Novel	chr6:35541371	3'UTR	ATT	AT	0.219246	1	5.17129	0.416062	715.726	0.00396825	0	4	None
rs368049060	chr6:35558492	Intronic	C	A	0.219808	1	5.14547	0.416117	711.048	0.00396825	0	3a	None
rs73729770	chr6:35686944	Intronic	C	T	0.222871	1	0.195768	0.00141489	2.43053	0	0.004	3a	None
rs7755289	chr6:35551413	Intronic/3'UTR	A	T	0.223757	1	0.196512	0.00142106	2.43615	0	0.004	7	None
rs6914554	chr6:35686391	Intronic	C	T	0.223757	1	0.196512	0.00142106	2.43615	0	0.004	2b	None
rs6914582	chr6:35686437	Intronic	C	T	0.223757	1	0.196512	0.00142106	2.43615	0	0.004	4	None
rs142246515	chr6:35690432	Intronic	T	C	0.227735	1	0.199193	0.00144116	2.46545	0	0.004	4	None
rs371833025	chr6:35655984	Intronic	C	G	0.228035	1	0.148372	0.000945813	3.30023	0	0.00212766	4	None
Novel	chr6:35554239	Intronic/3'UTR	C	T	0.229439	1	5.01307	0.402452	694.271	0.00396825	0	5	None
rs148378472	chr6:35690389	Intronic	A	G	0.234106	1	0.202391	0.00146143	2.52132	0	0.004	4	None
Novel	chr6:35541420	3'UTR	ATT	AT	0.236962	1	0.204719	0.00148019	2.53903	0	0.00411523	5	None
rs115927448	chr6:35694150	Intronic	A	G	0.237885	1	1.97449	0.642929	6.93963	0.015873	0.008	2b	None
Novel	chr6:35550509	Intronic/3'UTR	CA	C	0.241039	1	4.85512	0.386818	673.221	0.00396825	0	6	None
rs534601678	chr6:35631009	Intronic	T	C	0.24752	1	4.74569	0.380623	657.307	0.00396825	0	4	None
rs114304008	chr6:35691436	Intronic	C	A	0.249345	1	0.705544	0.381009	1.2754	0.0357143	0.05	2b	None
rs550246853	chr6:35687155	Intronic	C	T	0.254866	1	4.66937	0.371041	648.862	0.00396825	0	4	None
rs540511674	chr6:35699452	Intergenic	C	G	0.254866	1	4.66937	0.371041	648.862	0.00396825	0	4	None
Novel	chr6:35549364	Intronic/3'UTR	AAAAACAAAACAAAAC	AAAAACAAAAC	0.266389	1	0.551279	0.175937	1.56703	0.00992064	0.018	6	None
rs2766532	chr6:35684840	Intronic	G	A	0.26763	1	0.860426	0.658388	1.12222	0.27381	0.306	2b	None
rs10456432	chr6:35671651	Intronic	C	T	0.270744	1	1.19751	0.86913	1.65484	0.214286	0.188	4	None
rs200173454	chr6:35541431	3'UTR	TA	T	0.285175	1	0.187815	0.00122044	3.99894	0	0.002	5	None
rs140458482	chr6:35549624	Intronic/3'UTR	C	T	0.289478	1	0.188975	0.00122088	4.07979	0	0.002	5	None
rs535968033	chr6:35594280	Intronic	TA	T	0.305952	1	5.36672	0.220776	876.596	0.00198413	0	5	None
Novel	chr6:35694480	Intronic	T	G	0.305952	1	5.36672	0.220776	876.596	0.00198413	0	2b	None
rs77379145	chr6:35687937	Intronic	A	G	0.320651	1	0.74278	0.405375	1.33448	0.0376984	0.05	4	None
rs78220087	chr6:35691333	Intronic	G	A	0.320651	1	0.74278	0.405375	1.33448	0.0376984	0.05	2a	None
rs77677939	chr6:35694577	Intronic	T	C	0.320651	1	0.74278	0.405375	1.33448	0.0376984	0.05	2b	None
rs7751693	chr6:35695274	Intronic	A	G	0.320651	1	0.74278	0.405375	1.33448	0.0376984	0.05	4	None
rs9380526	chr6:35658327	Intronic	C*	T	0.329982	1	0.880033	0.679488	1.13791	0.327381	0.358	5	None
rs539689927	chr6:35696871	Upstream	A	G	0.340315	1	2.44329	0.398864	25.3282	0.00595238	0.002	2b	None
rs548395834	chr6:35542071	3'UTR	CCAT	C	0.340636	1	2.44956	0.397396	25.4955	0.00595238	0.002	6	None
rs562262223	chr6:35536819	Intergenic	T	G	0.351302	1	4.59812	0.192723	744.761	0.00198413	0	4	None
rs578083821	chr6:35588047	Intronic/Exonic	G	T	0.351302	1	4.59812	0.192723	744.761	0.00198413	0	3a	None
rs562846152	chr6:35686778	Intronic	A	G	0.351302	1	4.59812	0.192723	744.761	0.00198413	0	2b	None
rs144583297	chr6:35678148	Intronic	G	T	0.354366	1	0.671036	0.277836	1.55832	0.0178571	0.026	4	None
rs6899478	chr6:35651987	Intronic	G*	A	0.356955	1	0.881097	0.671968	1.15328	0.283133	0.311245	7	None
rs114640518	chr6:35699453	Intergenic	C	A	0.364695	1	0.427033	0.04117	2.61822	0.00198413	0.006	4	None
rs72921237	chr6:35603589	Intronic	G	A	0.366003	1	1.37909	0.687969	2.84954	0.0357143	0.026	4	None
rs140241859	chr6:35633558	Intronic	A	G	0.36901	1	0.429717	0.0413654	2.6411	0.00198413	0.006	3a	None
Novel	chr6:35543446	3'UTR	G	A	0.375636	1	0.260439	0.00176685	5.00442	0	0.002	6	None
Novel	chr6:35573913	Intronic	C	T	0.375636	1	0.260439	0.00176685	5.00442	0	0.002	4	None
rs146067306	chr6:35569586	Intronic	C	T	0.376482	1	0.43549	0.0419561	2.67302	0.00198413	0.006	4	None
Novel	chr6:35592307	Intronic	G	C	0.376513	1	0.261178	0.00177256	5.01391	0	0.002	2b	None
Novel	chr6:35571415	Intronic	ATT*	AT	0.377181	1	0.872285	0.643008	1.18116	0.267635	0.289916	3a	None
Novel	chr6:35569766	Intronic	G	A	0.384439	1	0.266583	0.00180819	5.12476	0	0.002	4	None
Novel	chr6:35603644	Intronic	C	T	0.384439	1	0.266583	0.00180819	5.12476	0	0.002	4	None
rs2817035	chr6:35696363	Upstream	A	G	0.394359	1	0.89073	0.68151	1.16236	0.28373	0.308	2b	None
Novel	chr6:35610681	Intronic	A	T	0.394707	1	3.71539	0.186398	556.112	0.00198413	0	4	None
Novel	chr6:35699141	Intergenic	C	CATT	0.399895	1	0.278526	0.00189448	5.31812	0	0.002	4	None
rs60867971	chr6:35534861	Intergenic	A	G	0.40955	1	0.634897	0.199421	1.8625	0.00992064	0.016	4	None
rs74550485	chr6:35550371	Intronic/3'UTR	C	T	0.40955	1	0.634897	0.199421	1.8625	0.00992064	0.016	3a	None
rs77715420	chr6:35551780	Intronic/3'UTR	A	C	0.40955	1	0.634897	0.199421	1.8625	0.00992064	0.016	2a	None
rs57155120	chr6:35553439	Intronic/3'UTR	T	C	0.40955	1	0.634897	0.199421	1.8625	0.00992064	0.016	6	None
rs57744001	chr6:35569896	Intronic	T	C	0.40955	1	0.634897	0.199421	1.8625	0.00992064	0.016	3a	None
rs115745065	chr6:35659570	Intronic	C	G	0.40955	1	0.634897	0.199421	1.8625	0.00992064	0.016	5	None
Novel	chr6:35697837	Intergenic	G	C	0.415459	1	3.44679	0.180891	506.317	0.00198413	0	4	None
rs13192954	chr6:35633456	Intronic	G	A	0.422141	1	0.781624	0.420019	1.42495	0.0357143	0.046	3a	None
Novel	chr6:35571415	Intronic	ATTT	ATT	0.424557	1	0.662287	0.227001	1.81746	0.0124481	0.0189076	3a	None
rs61753296	chr6:35565092	Exonic	C	T	0.427399	1	3.3635	0.174356	496.568	0.00198413	0	4	None
rs550710108	chr6:35571458	Intronic	C	CAA	0.427399	1	3.3635	0.174356	496.568	0.00198413	0	5	None
Novel	chr6:35592420	Intronic	T	C	0.427845	1	0.29958	0.00204124	5.69598	0	0.002	4	None
rs578013924	chr6:35656882	Intronic/Upstream	A	AT	0.429805	1	1.84644	0.405727	10.6645	0.00793651	0.004	2a	None
rs2766536	chr6:35695541	Intronic	T	G	0.432667	1	0.898854	0.687728	1.17309	0.285714	0.308	2a	None
Novel	chr6:35687765	Intronic	G	C	0.433635	1	3.30554	0.172069	487.196	0.00198413	0	4	None
Novel	chr6:35687766	Intronic	A	T	0.433635	1	3.30554	0.172069	487.196	0.00198413	0	4	None
Novel	chr6:35655463	Intronic	T	C	0.435436	1	3.26855	0.172781	478.715	0.00198413	0	4	None
Novel	chr6:35694362	Intronic	A	T	0.435589	1	3.27093	0.172476	479.557	0.00198413	0	4	None
Novel	chr6:35694360	Intronic	A	G	0.437421	1	3.25622	0.171702	477.394	0.00199203	0	4	None
Novel	chr6:35690357	Intronic	A	C	0.437883	1	3.24664	0.171904	475.19	0.00198413	0	4	None
Novel	chr6:35631722	Intronic	A	G	0.438847	1	3.24404	0.171155	475.502	0.00198413	0	3a	None
Novel	chr6:35646095	Intronic	T	C	0.438886	1	3.24395	0.171125	475.515	0.00198413	0	4	None
Novel	chr6:35658425	Intronic	T	C	0.439721	1	3.23598	0.170867	474.165	0.00198413	0	5	None
rs77612799	chr6:35554266	Intronic/3'UTR	T	C	0.442884	1	0.784358	0.416806	1.45794	0.0376984	0.048	7	None
Novel	chr6:35705465	Intronic/Upstream	A	T	0.443266	1	3.26719	0.165366	487.074	0.00198413	0	2b	None
Novel	chr6:35705412	Intronic/Upstream	G	A	0.443738	1	3.2119	0.16868	471.671	0.00198413	0	4	None
rs537569513	chr6:35564604	Intronic	A	G	0.44432	1	3.20955	0.168287	471.632	0.00198413	0	4	None
Novel	chr6:35694200	Intronic	A	C	0.44432	1	3.20955	0.168287	471.632	0.00198413	0	4	None
rs560373411	chr6:35554132	Intronic/3'UTR	A	G	0.444362	1	3.20225	0.168752	469.596	0.00198413	0	5	None
Novel	chr6:35541380	3'UTR	T	G	0.445487	1	3.18672	0.168764	466.386	0.00198413	0	3a	None
Novel	chr6:35594254	Intronic	T	A	0.445876	1	3.18971	0.168186	467.652	0.002	0	5	None
rs567522495	chr6:35652515	Intronic	G	A	0.446346	1	3.22321	0.165422	477.791	0.00198413	0	4	None
Novel	chr6:35687596	Intronic	C	T	0.446346	1	3.22321	0.165422	477.791	0.00198413	0	4	None
Novel	chr6:35699514	Intergenic	A	G	0.446678	1	3.18081	0.168047	465.975	0.00201613	0	2b	None
Novel	chr6:35666599	Intronic	T	C	0.448196	1	3.1687	0.167459	464.139	0.00200803	0	6	None
Novel	chr6:35543644	Exonic	C	T	0.448485	1	3.17126	0.167005	465.179	0.00198413	0	7	None
Novel	chr6:35686876	Intronic	G	A	0.44939	1	0.316273	0.00215773	5.99461	0	0.002	4	None
Novel	chr6:35699996	Intergenic	T	G	0.44984	1	0.317157	0.00216726	5.98746	0	0.002	4	None
Novel	chr6:35693634	Intronic	A	C	0.451074	1	3.14496	0.166424	460.419	0.00198413	0	4	None
Novel	chr6:35592274	Intronic	ATTTT	ATTT	0.45149	1	0.317147	0.00215892	6.04407	0	0.002	3a	None
Novel	chr6:35666587	Intronic	A	G	0.45149	1	3.14104	0.166313	459.733	0.00199203	0	7	None
Novel	chr6:35699347	Intergenic	G	C	0.452976	1	3.14631	0.164536	462.836	0.00198413	0	4	None
Novel	chr6:35694193	Intronic	G	A	0.453075	1	0.319713	0.00218523	6.03244	0	0.002	4	None
rs373844137	chr6:35688237	5'UTR	A	G	0.453198	1	3.12575	0.165803	457.16	0.00198413	0	4	None
Novel	chr6:35695415	Intronic	T	C	0.453799	1	3.12164	0.165535	456.615	0.00198413	0	2b	None
rs9470065	chr6:35550153	Intronic/3'UTR	A	G	0.454238	1	0.320731	0.00219299	6.04614	0	0.002	5	None
rs9470085	chr6:35700433	Intergenic	G	A	0.454238	1	0.320731	0.00219299	6.04614	0	0.002	3a	None
rs565784081	chr6:35541778	3'UTR	A	G	0.454939	1	3.1274	0.164048	459.479	0.00198413	0	5	None
rs535417398	chr6:35553004	Intronic/3'UTR	A	G	0.455036	1	3.11236	0.165046	455.255	0.00198413	0	5	None
Novel	chr6:35544815	Exonic	GCCTGCGGTC	TCCTGCGGTC	0.456184	1	0.319915	0.0021722	6.13523	0	0.002	5	None
Novel	chr6:35695462	Intronic	C	T	0.456184	1	0.319915	0.0021722	6.13523	0	0.002	2b	None
Novel	chr6:35703970	Non-Coding Intronic	G	A	0.456184	1	0.319915	0.0021722	6.13523	0	0.002	4	None
rs571747284	chr6:35574060	Intronic	T	C	0.45661	1	3.11279	0.163538	457.046	0.00198413	0	4	None
rs553419728	chr6:35564343	Intronic	A	T	0.456908	1	0.322449	0.00220247	6.09389	0	0.002	4	None
Novel	chr6:35610509	Intronic/Exonic	C	CCT	0.457147	1	0.322896	0.00220725	6.09055	0	0.002	5	None
Novel	chr6:35695639	Intronic	A	C	0.457313	1	3.09774	0.163978	453.443	0.00205761	0	3a	None
Novel	chr6:35695102	Intronic	A	G	0.457393	1	3.0943	0.164155	452.538	0.00198413	0	4	None
Novel	chr6:35640943	Intronic	G	A	0.457703	1	3.09967	0.163471	454.415	0.00198413	0	4	None
Novel	chr6:35564883	Intronic	A	G	0.458129	1	0.323435	0.0022095	6.11061	0	0.002	2b	None
rs554175162	chr6:35550164	Intronic/3'UTR	A	G	0.458558	1	3.08836	0.163502	452.048	0.00198413	0	3a	None
Novel	chr6:35656891	Intronic/Upstream	G	T	0.459335	1	3.08215	0.163233	451.076	0.00198413	0	4	None
rs549248404	chr6:35694056	Intronic	T	C	0.459335	1	3.08215	0.163233	451.076	0.00198413	0	4	None
Novel	chr6:35606746	Intronic	G	C	0.459925	1	3.07803	0.162988	450.5	0.00198413	0	5	None
Novel	chr6:35662343	Intronic	C	T	0.459952	1	3.09357	0.161818	455.028	0.00198413	0	2b	None
rs569255240	chr6:35704129	Non-Coding Intronic	T	A	0.460398	1	3.07171	0.163016	449.168	0.00198413	0	4	None
Novel	chr6:35554324	Intronic/3'UTR	T	G	0.462255	1	3.0589	0.16224	447.403	0.00198413	0	7	None
rs74805555	chr6:35694864	Intronic	A	T	0.462512	1	0.327055	0.00223569	6.16906	0	0.002	4	None
Novel	chr6:35697915	Intergenic	A	G	0.462655	1	3.0572	0.161995	447.327	0.00198413	0	5	None
Novel	chr6:35570555	Intronic	T	C	0.462708	1	3.05824	0.161868	447.683	0.00198413	0	4	None
Novel	chr6:35550393	Intronic/3'UTR	C	T	0.463079	1	0.327282	0.00223579	6.18311	0	0.002	5	None
Novel	chr6:35637034	Intronic	G	A	0.463221	1	0.327598	0.00223933	6.1797	0	0.002	4	None
rs192417627	chr6:35695200	Intronic	C	T	0.463221	1	0.327598	0.00223933	6.1797	0	0.002	4	None
Novel	chr6:35550328	Intronic/3'UTR	A	G	0.463773	1	3.04898	0.161573	446.108	0.00198413	0	4	None
rs146787424	chr6:35544889	Exonic	A	T	0.464216	1	0.328124	0.00224126	6.20102	0	0.002	6	MutationTaster
rs192979490	chr6:35569946	Intronic	A	G	0.464216	1	0.328124	0.00224126	6.20102	0	0.002	2b	None
Novel	chr6:35550813	Intronic/3'UTR	A	ATGCTTGTGCCAC	0.464375	1	0.326517	0.00221871	6.25032	0	0.002	5	None
rs112376611	chr6:35554624	Intronic/3'UTR	C	CT	0.464389	1	3.0438	0.161391	445.248	0.00204918	0	5	None
Novel	chr6:35687922	Intronic	CG	C	0.464762	1	0.328616	0.00224506	6.20732	0	0.002	4	None
rs372488199	chr6:35704287	Non-Coding Intronic	TC	T	0.464762	1	0.328616	0.00224506	6.20732	0	0.002	3a	None
rs186522188	chr6:35552269	Intronic/3'UTR	C	T	0.464763	1	1.76758	0.387155	10.2321	0.00793651	0.004	5	None
rs182051235	chr6:35542718	3'UTR	C	A	0.464957	1	3.03905	0.161223	444.458	0.00198413	0	7	None
rs538337565	chr6:35550547	Intronic/3'UTR	A	G	0.46524	1	0.329197	0.00225044	6.20873	0	0.002	7	None
rs528803000	chr6:35699427	Intergenic	T	C	0.46524	1	0.329197	0.00225044	6.20873	0	0.002	4	None
Novel	chr6:35655654	Intronic	T	C	0.465913	1	3.03294	0.1608	443.676	0.00198413	0	4	None
Novel	chr6:35636978	Intronic	A	AC	0.465951	1	3.04015	0.160218	445.814	0.00198413	0	5	None
Novel	chr6:35632778	Intronic	T	TTG	0.466102	1	3.04439	0.159757	447.207	0.00198413	0	6	None
Novel	chr6:35699334	Intergenic	G	T	0.466367	1	3.03316	0.160362	444.212	0.00198413	0	4	None
Novel	chr6:35551220	Intronic/3'UTR	A	G	0.466482	1	3.02805	0.160644	442.846	0.00198413	0	7	None
rs144437973	chr6:35655810	Intronic	G	A	0.46715	1	3.02429	0.160312	442.443	0.00198413	0	4	None
Novel	chr6:35687654	Intronic	T	C	0.46715	1	3.02429	0.160312	442.443	0.00198413	0	2a	None
rs148408826	chr6:35568393	Intronic	C	T	0.467317	1	0.330618	0.00225878	6.24489	0	0.002	3a	None
Novel	chr6:35579346	Intronic	C	A	0.467317	1	0.330618	0.00225878	6.24489	0	0.002	3a	None
rs75712173	chr6:35592407	Intronic	C	T	0.467317	1	0.330618	0.00225878	6.24489	0	0.002	4	None
Novel	chr6:35684350	Intronic	T	A	0.468163	1	0.331328	0.00226394	6.25611	0	0.002	5	None
Novel	chr6:35662399	Intronic	A	C	0.468416	1	3.01673	0.159719	441.553	0.00198413	0	4	None
rs114120544	chr6:35678256	Intronic	T	G	0.468416	1	3.01673	0.159719	441.553	0.00198413	0	2b	None
Novel	chr6:35631050	Intronic	A	T	0.468656	1	0.331564	0.00226454	6.26753	0	0.002	4	None
Novel	chr6:35569358	Intronic	G	A	0.468874	1	0.331711	0.00226537	6.27143	0	0.002	3a	None
Novel	chr6:35687837	Intronic	C	T	0.468874	1	0.331711	0.00226537	6.27143	0	0.002	3a	None
Novel	chr6:35657838	Intronic	G	A	0.468892	1	3.01236	0.159613	440.772	0.00198413	0	5	None
Novel	chr6:35696504	Upstream	T	C	0.468892	1	3.01236	0.159613	440.772	0.00198413	0	4	None
Novel	chr6:35543307	3'UTR	T	C	0.469123	1	0.331725	0.00226425	6.28009	0	0.002	6	None
Novel	chr6:35592274	Intronic	TTTT	ATTT	0.469123	1	0.331725	0.00226425	6.28009	0	0.002	3a	None
Novel	chr6:35700911	Downstream	G	T	0.469123	1	0.331725	0.00226425	6.28009	0	0.002	3a	None
Novel	chr6:35698136	Intergenic	A	G	0.469254	1	3.04423	0.156856	450.528	0.00198413	0	4	None
Novel	chr6:35652146	Intronic	A	G	0.469567	1	3.00607	0.159474	439.634	0.00198413	0	4	None
Novel	chr6:35594272	Intronic	TG	T	0.469649	1	3.00695	0.15933	439.976	0.00198413	0	5	None
Novel	chr6:35666570	Intronic	G	A	0.470141	1	0.332706	0.00227217	6.29025	0	0.002	7	None
Novel	chr6:35558562	Intronic	A	AG	0.47029	1	0.33287	0.00227361	6.29118	0	0.002	4	None
rs138172250	chr6:35658191	Intronic	A	G	0.471013	1	0.324762	0.00215989	6.55258	0	0.00201613	7	None
rs571354140	chr6:35652513	Intronic	A	C	0.471485	1	0.333872	0.00228088	6.30723	0	0.002	4	None
Novel	chr6:35699366	Intergenic	A	G	0.472097	1	0.334501	0.00228618	6.31226	0	0.002	2b	None
Novel	chr6:35686415	Intronic	A	C	0.4721	1	0.334377	0.00228447	6.31578	0	0.002	4	None
rs78002957	chr6:35534715	Intergenic	T	C	0.472537	1	0.325962	0.00216787	6.57679	0	0.002	4	None
rs149237370	chr6:35548142	Intronic	A	C	0.472537	1	0.325962	0.00216787	6.57679	0	0.002	5	None
rs139248655	chr6:35649270	Intronic	C	T	0.472537	1	0.325962	0.00216787	6.57679	0	0.002	4	None
Novel	chr6:35571429	Intronic	G	T	0.472716	1	0.335171	0.00229202	6.31637	0	0.002	5	None
rs183327856	chr6:35687372	Intronic	C	T	0.472841	1	0.334577	0.00228322	6.3375	0	0.002	2b	None
rs374985699	chr6:35671670	Intronic	A	T	0.472975	1	2.98936	0.157627	438.269	0.00198413	0	4	None
Novel	chr6:35641019	Intronic	C	T	0.474351	1	0.336244	0.00229786	6.34678	0	0.002	3a	None
rs190223760	chr6:35536844	Intergenic	A	T	0.474475	1	2.97604	0.157288	435.905	0.00198413	0	4	None
rs74335585	chr6:35536845	Intergenic	G	A	0.474475	1	2.97604	0.157288	435.905	0.00198413	0	4	None
rs147557402	chr6:35538826	Intergenic	G	A	0.474475	1	2.97604	0.157288	435.905	0.00198413	0	3a	None
rs142222787	chr6:35541859	3'UTR	A	G	0.474475	1	2.97604	0.157288	435.905	0.00198413	0	7	None
rs139157962	chr6:35542664	3'UTR	G	A	0.474475	1	2.97604	0.157288	435.905	0.00198413	0	6	None
rs376121660	chr6:35543319	3'UTR	C	CT	0.474475	1	2.97604	0.157288	435.905	0.00198413	0	7	None
rs112788083	chr6:35543378	3'UTR	T	C	0.474475	1	2.97604	0.157288	435.905	0.00198413	0	7	None
rs76042921	chr6:35544722	Intronic	A	G	0.474475	1	2.97604	0.157288	435.905	0.00198413	0	6	None
rs139892530	chr6:35548600	Intronic/3'UTR	A	G	0.474475	1	2.97604	0.157288	435.905	0.00198413	0	7	None
rs80241415	chr6:35548679	Intronic/3'UTR	G	A	0.474475	1	2.97604	0.157288	435.905	0.00198413	0	5	None
rs74363308	chr6:35549493	Intronic/3'UTR	G	A	0.474475	1	2.97604	0.157288	435.905	0.00198413	0	5	None
rs149991195	chr6:35549645	Intronic/3'UTR	T	C	0.474475	1	2.97604	0.157288	435.905	0.00198413	0	5	None
rs77078847	chr6:35549654	Intronic/3'UTR	T	C	0.474475	1	2.97604	0.157288	435.905	0.00198413	0	5	None
rs7754640	chr6:35551029	Intronic/3'UTR	C	T	0.474475	1	2.97604	0.157288	435.905	0.00198413	0	6	None
rs35283903	chr6:35551125	Intronic/3'UTR	T	TA	0.474475	1	2.97604	0.157288	435.905	0.00198413	0	6	None
rs79415237	chr6:35551999	Intronic/3'UTR	C	T	0.474475	1	2.97604	0.157288	435.905	0.00198413	0	4	None
rs78996577	chr6:35554152	Intronic/3'UTR	G	A	0.474475	1	2.97604	0.157288	435.905	0.00198413	0	5	None
rs111643517	chr6:35554640	Intronic/3'UTR	C	CAT	0.474475	1	2.97604	0.157288	435.905	0.00198413	0	5	None
rs74791723	chr6:35558397	Intronic	G	C	0.474475	1	2.97604	0.157288	435.905	0.00198413	0	4	None
rs76326103	chr6:35569629	Intronic	G	T	0.474475	1	2.97604	0.157288	435.905	0.00198413	0	2b	None
rs75901890	chr6:35570475	Intronic	A	G	0.474475	1	2.97604	0.157288	435.905	0.00198413	0	4	None
rs116782158	chr6:35571445	Intronic	A	G	0.474475	1	2.97604	0.157288	435.905	0.00198413	0	5	None
rs115026707	chr6:35573994	Intronic	A	G	0.474475	1	2.97604	0.157288	435.905	0.00198413	0	2b	None
rs116659810	chr6:35579330	Intronic	C	T	0.474475	1	2.97604	0.157288	435.905	0.00198413	0	4	None
rs142290913	chr6:35632990	Intronic	C	T	0.474475	1	2.97604	0.157288	435.905	0.00198413	0	5	None
rs141728063	chr6:35674483	Intronic	T	C	0.474475	1	2.97604	0.157288	435.905	0.00198413	0	2a	None
rs6922997	chr6:35684709	Intronic	G	A	0.474475	1	2.97604	0.157288	435.905	0.00198413	0	4	None
rs116384035	chr6:35536741	Intergenic	T	G	0.47484	1	0.573121	0.0990713	2.61394	0.00396825	0.008	4	None
Novel	chr6:35688294	5'UTR	T	G	0.475356	1	0.336995	0.00230268	6.36302	0	0.002	2b	None
Novel	chr6:35696019	Intronic	G	C	0.47564	1	2.96325	0.157225	433.347	0.00199203	0	4	None
rs368107704	chr6:35587000	Intronic	G	A	0.475665	1	2.96464	0.157093	433.78	0.00198413	0	6	None
Novel	chr6:35594320	Intronic	T	C	0.475665	1	2.96464	0.157093	433.78	0.00198413	0	5	None
rs74943948	chr6:35695518	Intronic	A	C	0.475941	1	0.693558	0.238984	1.8922	0.0119048	0.018	2b	None
rs146012831	chr6:35548560	Intronic/3'UTR	T	C	0.476418	1	2.96256	0.156566	433.942	0.002	0	6	None
rs2817040	chr6:35705606	Intronic/Upstream	A	G	0.476828	1	0.905573	0.68813	1.19008	0.265873	0.286	2b	None
Novel	chr6:35630899	Intronic	A	G	0.477731	1	2.94922	0.156421	431.362	0.00198413	0	2b	None
Novel	chr6:35541950	3'UTR	GA	G	0.477967	1	2.94713	0.156372	430.986	0.00198413	0	6	None
rs529213776	chr6:35549656	Intronic/3'UTR	T	C	0.478491	1	2.9495	0.155702	432.224	0.00198413	0	5	None
Novel	chr6:35544815	Exonic	T	TCCTGCGGTC	0.479275	1	0.340315	0.00232685	6.41566	0	0.002	5	None
rs11545924	chr6:35541432	3'UTR	TA	T	0.479735	1	0.339784	0.00231698	6.44827	0	0.002	5	None
Novel	chr6:35633012	Intronic	G	T	0.479784	1	0.340618	0.0023282	6.42623	0	0.002	5	None
Novel	chr6:35701200	Downstream	G	C	0.479798	1	0.340575	0.00232753	6.42799	0	0.002	4	None
Novel	chr6:35688314	5'UTR	A	C	0.479887	1	0.340406	0.00232472	6.43615	0	0.002	4	None
Novel	chr6:35633395	Intronic	A	G	0.480386	1	0.336285	0.00226528	6.57641	0	0.002	4	None
Novel	chr6:35550830	Intronic/3'UTR	G	C	0.480538	1	0.340792	0.00232643	6.44977	0	0.002	5	None
Novel	chr6:35652391	Intronic	A	ATTC	0.48273	1	0.342803	0.00234199	6.47525	0	0.002	3a	None
rs543325489	chr6:35691212	Intronic	A	G	0.483335	1	0.343385	0.00234666	6.48156	0	0.002	4	None
Novel	chr6:35537149	Intergenic	A	G	0.483781	1	2.90929	0.154114	425.734	0.00204082	0	4	None
rs568942862	chr6:35705563	Intronic/Upstream	G	C	0.485532	1	0.345202	0.00235949	6.51303	0	0.002	2b	None
Novel	chr6:35696222	Intronic	A	AC	0.487176	1	0.345875	0.00235953	6.55701	0	0.002	2b	None
Novel	chr6:35631018	Intronic	T	A	0.488287	1	0.343685	0.00232277	6.66703	0	0.002	3a	None
Novel	chr6:35655581	Intronic	C	T	0.489194	1	0.347278	0.00236753	6.5944	0	0.002	4	None
Novel	chr6:35542336	3'UTR	T	C	0.489331	1	0.348245	0.0023802	6.57099	0	0.002	5	None
rs147939558	chr6:35674389	Intronic	A	G	0.489331	1	0.348245	0.0023802	6.57099	0	0.002	3a	None
rs544801773	chr6:35693832	Intronic	A	G	0.490581	1	0.347804	0.00236688	6.63349	0	0.002	2b	None
rs570047641	chr6:35696650	Upstream	T	C	0.490581	1	0.347804	0.00236688	6.63349	0	0.002	3a	None
Novel	chr6:35704076	Non-Coding Intronic	A	G	0.490581	1	0.347804	0.00236688	6.63349	0	0.002	2c	None
Novel	chr6:35699464	Intergenic	G	C	0.490728	1	0.349204	0.00238557	6.59725	0	0.002	2b	None
rs74709645	chr6:35574043	Intronic	T	C	0.491743	1	1.23657	0.675597	2.29823	0.047619	0.038	3a	None
Novel	chr6:35695000	Intronic	A	C	0.492797	1	0.350968	0.00239828	6.62611	0	0.002	4	None
Novel	chr6:35558341	Intronic	T	TTCTC	0.49311	1	2.84693	0.150833	416.581	0.00198413	0	5	None
Novel	chr6:35695970	Intronic	G	GT	0.493361	1	0.351329	0.00240003	6.63762	0	0.00223214	4	None
Novel	chr6:35554302	Intronic/3'UTR	A	G	0.493507	1	0.351583	0.00240277	6.63573	0	0.002	7	None
Novel	chr6:35554338	Intronic/3'UTR	C	G	0.493507	1	0.351583	0.00240277	6.63573	0	0.002	7	None
Novel	chr6:35684400	Intronic	A	G	0.495788	1	0.353252	0.00241285	6.67621	0	0.002	5	None
Novel	chr6:35705458	Intronic/Upstream	T	A	0.496654	1	2.82676	0.149353	414.094	0.00198413	0	4	None
Novel	chr6:35547934	Exonic	C	T	0.496727	1	0.353135	0.0024057	6.71785	0	0.002	5	LRT, MutationTaster
rs199971038	chr6:35541445	3'UTR	TTTAA	T	0.497683	1	0.35429	0.00241628	6.72099	0	0.002	5	None
Novel	chr6:35592218	Intronic	T	G	0.497683	1	0.35429	0.00241628	6.72099	0	0.002	4	None
Novel	chr6:35697458	Intergenic	C	T	0.498482	1	0.352939	0.00239254	6.796	0	0.002	5	None
Novel	chr6:35571294	Intronic	C	T	0.499836	1	0.356505	0.00243474	6.74002	0	0.002	2b	None
rs575259136	chr6:35691428	Intronic	A	AAAG	0.499836	1	0.356505	0.00243474	6.74002	0	0.002	2b	None
Novel	chr6:35679747	Intronic	A	G	0.501191	1	2.79605	0.14793	409.369	0.00199203	0	3a	None
Novel	chr6:35678271	Intronic	G	A	0.502325	1	0.358135	0.0024429	6.79139	0	0.002	4	None
Novel	chr6:35637296	Intronic	A	AAATAC	0.50647	1	0.349053	0.00228985	7.28114	0	0.002	3a	None
Novel	chr6:35549277	Intronic/3'UTR	C	G	0.511641	1	0.366014	0.00249805	6.93111	0	0.00208333	6	None
Novel	chr6:35652429	Intronic	T	TA	0.521672	1	0.370047	0.00249232	7.24171	0	0.002	3a	None
Novel	chr6:35556216	Intronic	A	G	0.523043	1	2.67046	0.139874	392.566	0.00198413	0	3a	None
Novel	chr6:35678173	Intronic	C	G	0.525928	1	2.64864	0.139403	388.6	0.00198413	0	4	None
rs186874422	chr6:35657521	Intronic/Upstream	A	G	0.541784	1	0.386806	0.00260144	7.59531	0	0.00219298	7	None
Novel	chr6:35696671	Upstream	A	G	0.550089	1	2.52716	0.130322	373.843	0.00198413	0	2b	None
Novel	chr6:35551347	Intronic/3'UTR	C	G	0.551202	1	2.52238	0.129855	373.41	0.00198413	0	5	None
rs1124347	chr6:35698838	Intergenic	T*	C	0.55935	1	1.09567	0.806289	1.49185	0.196429	0.182	4	None
rs114623987	chr6:35637377	Intronic	T	C	0.571409	1	0.725234	0.223533	2.21139	0.00992064	0.014	2b	None
rs114566803	chr6:35704196	Non-Coding Intronic	T	C	0.57205	1	0.725633	0.223669	2.21249	0.00992064	0.014	2b	None
rs2143404	chr6:35610681	Intronic	T*	C	0.574652	1	0.904963	0.637225	1.28261	0.150794	0.162	4	None
rs34168067	chr6:35697810	Intergenic	C*	CAA	0.585145	1	1.07164	0.835869	1.3749	0.456349	0.438	4	None
Novel	chr6:35541438	3'UTR	C	CAAT	0.599384	1	2.27494	0.116324	337.689	0.00198413	0	5	None
rs148043129	chr6:35610553	Intronic/Exonic	C	T	0.603	1	1.70207	0.223713	18.7631	0.00396825	0.002	4	None
rs200891278	chr6:35571415	Intronic	A	ATT	0.610374	1	0.594654	0.0541347	4.50224	0.00207469	0.00420168	3a	None
rs148611063	chr6:35541495	3'UTR	T	G	0.625841	1	0.607676	0.055247	4.60921	0.00198413	0.004	5	None
rs184722766	chr6:35551179	Intronic/3'UTR	G	A	0.625841	1	0.607676	0.055247	4.60921	0.00198413	0.004	6	None
rs115014304	chr6:35606663	Intronic	A	G	0.625841	1	0.607676	0.055247	4.60921	0.00198413	0.004	4	None
rs75950706	chr6:35610470	Intronic	A	G	0.625841	1	0.607676	0.055247	4.60921	0.00198413	0.004	5	None
rs191947602	chr6:35687315	Intronic	T	C	0.625841	1	0.607676	0.055247	4.60921	0.00198413	0.004	4	None
rs77666918	chr6:35697484	Intergenic	C	T	0.625841	1	0.607676	0.055247	4.60921	0.00198413	0.004	5	None
rs529259707	chr6:35699498	Intergenic	C	G	0.626819	1	0.608517	0.0553217	4.61579	0.00199203	0.00403226	2b	None
rs546826018	chr6:35551195	Intronic/3'UTR	A	ACTT	0.628093	1	0.610012	0.0555536	4.61625	0.00198413	0.004	7	None
Novel	chr6:35534693	Intergenic	A	G	0.640597	1	2.12235	0.10084	324.52	0.00198413	0	4	None
rs66957944	chr6:35541420	3'UTR	A	AT	0.641828	1	0.831322	0.375607	1.81564	0.0240964	0.0288066	5	None
rs181899617	chr6:35698110	Intergenic	T	C	0.641876	1	1.60888	0.211786	17.6949	0.00396825	0.002	4	None
rs528123977	chr6:35695570	Intronic	A	G	0.642271	1	1.60803	0.211645	17.687	0.00398406	0.00200803	4	None
rs537992101	chr6:35551797	Intronic/3'UTR	T	A	0.64566	1	0.623082	0.05616	4.78374	0.00198413	0.004	4	None
rs539289218	chr6:35700923	Downstream	T	C	0.650828	1	0.629551	0.0572416	4.77579	0.00198413	0.004	3a	None
rs187536669	chr6:35652509	Intronic	A	G	0.661895	1	1.43708	0.276155	8.72106	0.00595238	0.004	4	None
rs2766538	chr6:35699087	Intergenic	C*	G	0.671411	1	1.06798	0.788079	1.44943	0.198413	0.188	4	None
Novel	chr6:35687684	Intronic	T	G	0.6754	1	1.9718	0.0931447	302.208	0.00198413	0	2b	None
rs74853132	chr6:35537065	Intergenic	T	C	0.687561	1	1.15446	0.571614	2.3651	0.031746	0.028	3a	None
rs115061314	chr6:35570406	Intronic	A	G	0.689819	1	0.836407	0.339049	2.01674	0.0178571	0.022	4	None
rs140140532	chr6:35608239	Intronic	A	G	0.689819	1	0.836407	0.339049	2.01674	0.0178571	0.022	2a	None
rs532878661	chr6:35594253	Intronic	T	TA	0.706813	1	0.732462	0.121092	3.79771	0.00396825	0.006	5	None
rs73746484	chr6:35534778	Intergenic	A	G	0.710488	1	1.15888	0.530717	2.56572	0.0277778	0.024	4	None
rs189716239	chr6:35691215	Intronic	A	G	0.711857	1	1.46533	0.188653	16.2766	0.00396825	0.002	3a	None
rs368104989	chr6:35703988	Non-Coding Intronic	G	C	0.711857	1	1.46533	0.188653	16.2766	0.00396825	0.002	4	None
rs183347446	chr6:35687829	Intronic	C	T	0.71478	1	1.26404	0.353875	4.76088	0.00992064	0.008	2b	None
rs45545133	chr6:35696383	Upstream	A	C	0.71735	1	0.74087	0.122363	3.84601	0.00396825	0.006	4	None
rs2817033	chr6:35696279	Intronic	T*	C	0.718141	1	1.04647	0.817614	1.34001	0.456349	0.444	4	None
rs2766537	chr6:35696886	Upstream	C*	T	0.718141	1	1.04647	0.817614	1.34001	0.456349	0.444	2a	None
rs9348981	chr6:35687249	Intronic	G	T	0.719702	1	1.05183	0.798053	1.38722	0.301587	0.29	4	None
rs531263205	chr6:35679531	Intronic	G	A	0.729373	1	1.33291	0.255725	8.09067	0.00595238	0.004	5	None
Novel	chr6:35549364	Intronic/3'UTR	AAAAACAAAAC*	AAAAAC	0.743261	1	0.951814	0.707675	1.27941	0.228175	0.236	6	None
rs140045640	chr6:35536831	Intergenic	G	GC	0.753357	1	0.936933	0.62252	1.40749	0.0992064	0.106	4	None
rs180917003	chr6:35571085	Intronic	G	T	0.756015	1	1.38542	0.174713	15.686	0.00396825	0.002	4	None
Novel	chr6:35592274	Intronic	ATTT*	ATT	0.758213	1	0.950542	0.687423	1.31321	0.188492	0.194	3a	None
rs4713899	chr6:35569281	Intronic	A*	G	0.766268	1	0.949436	0.673516	1.33719	0.160714	0.166	2b	None
rs112917942	chr6:35564917	Intronic	T	C	0.768625	1	1.20737	0.338466	4.54004	0.00992064	0.008	2b	None
rs143018638	chr6:35679692	Intronic	T	C	0.77331	1	0.831111	0.220417	2.97371	0.00793651	0.01	3a	None
Novel	chr6:35619239	Intronic	T	C	0.785889	1	0.722409	0.0552177	9.43808	0.00198413	0.002	4	None
rs145880472	chr6:35696619	Upstream	T	C	0.785889	1	0.722409	0.0552177	9.43808	0.00198413	0.002	3a	None
rs75552415	chr6:35695193	Intronic	A	G	0.795556	1	0.920948	0.491358	1.72127	0.0416667	0.044	4	None
rs3800373	chr6:35542476	3'UTR	C*	A	0.825079	1	0.9698	0.738428	1.27318	0.28373	0.29	7	None
rs11545925	chr6:35542526	3'UTR	A	T	0.826456	1	0.954907	0.630664	1.44376	0.0952381	0.1	7	None
rs755658	chr6:35549670	Intronic/3'UTR	T	C	0.829629	1	0.956004	0.633133	1.44155	0.0972222	0.102	5	None
rs1043805	chr6:35541432	3'UTR	T*	A	0.864748	1	0.971083	0.692115	1.36192	0.15873	0.162	5	None
Novel	chr6:35592277	Intronic	TAA	T	0.866167	1	1.07047	0.482364	2.39352	0.0258964	0.0240964	3a	None
rs10631894	chr6:35550856	Intronic/3'UTR	CCT	C	0.86687	1	1.07007	0.482218	2.39248	0.0257937	0.024	5	None
Novel	chr6:35592274	Intronic	A	ATTT	0.86687	1	1.07007	0.482218	2.39248	0.0257937	0.024	3a	None
rs191908833	chr6:35652540	Intronic	A	G	0.873021	1	1.1231	0.265591	5.13916	0.00793651	0.006	4	None
rs77319078	chr6:35666545	Intronic	T	C	0.873374	1	1.0665	0.480633	2.38402	0.0258964	0.024	5	None
rs7757037	chr6:35548236	Intronic	A	G	0.90177	1	0.984511	0.76803	1.26176	0.452381	0.454	7	None
Novel	chr6:35658279	Intronic	G	A	0.909435	1	0.875673	0.0697159	10.9584	0.00198413	0.002	5	None
rs116796504	chr6:35578830	Intronic	T	C	0.920109	1	0.88072	0.0608886	13.0365	0.00198413	0.002	4	None
rs55922240	chr6:35608096	Intronic	C	T	0.921243	1	1.02038	0.683134	1.52494	0.105159	0.104	4	None
rs12527329	chr6:35610751	Intronic	T	A	0.921243	1	1.02038	0.683134	1.52494	0.105159	0.104	3a	None
rs577299038	chr6:35571499	Intronic	C	T	0.936387	1	0.911349	0.0730777	11.3515	0.00198413	0.002	5	None
rs182725566	chr6:35688302	5'UTR	T	G	0.94155	1	1.08926	0.0870797	13.6699	0.00198413	0.002	4	None
rs147436407	chr6:35698758	Intergenic	C	G	0.945161	1	1.05401	0.220322	5.04244	0.00595238	0.006	4	None
rs75710780	chr6:35632917	Intronic	A	C	0.946881	1	1.03347	0.385848	2.7697	0.015873	0.016	4	None
rs186143918	chr6:35698653	Intergenic	C	T	0.954903	1	1.06785	0.0859661	13.2647	0.00198413	0.002	4	None
rs41270080	chr6:35542045	3'UTR	A	C	0.973427	1	0.986397	0.436581	2.22915	0.0238095	0.024	6	None
rs34866878	chr6:35544942	Exonic	A	G	0.973427	1	0.986397	0.436581	2.22915	0.0238095	0.024	7	None
rs112124918	chr6:35549937	Intronic/3'UTR	T	TAGGAG	0.973427	1	0.986397	0.436581	2.22915	0.0238095	0.024	5	None
rs73746490	chr6:35550203	Intronic/3'UTR	C	T	0.973427	1	0.986397	0.436581	2.22915	0.0238095	0.024	4	None
rs59320339	chr6:35550915	Intronic/3'UTR	G	A	0.973427	1	0.986397	0.436581	2.22915	0.0238095	0.024	6	None
rs73746491	chr6:35552189	Intronic/3'UTR	C	T	0.973427	1	0.986397	0.436581	2.22915	0.0238095	0.024	4	None
rs16878591	chr6:35552627	Intronic/3'UTR	G	A	0.973427	1	0.986397	0.436581	2.22915	0.0238095	0.024	7	None
rs73746492	chr6:35553344	Intronic/3'UTR	A	G	0.973427	1	0.986397	0.436581	2.22915	0.0238095	0.024	5	None
rs73746493	chr6:35553345	Intronic/3'UTR	G	A	0.973427	1	0.986397	0.436581	2.22915	0.0238095	0.024	5	None
rs73746495	chr6:35564425	Intronic	T	G	0.973427	1	0.986397	0.436581	2.22915	0.0238095	0.024	4	None
rs16878806	chr6:35569119	Intronic	C	T	0.973427	1	0.986397	0.436581	2.22915	0.0238095	0.024	4	None
rs73746498	chr6:35570482	Intronic	A	G	0.973427	1	0.986397	0.436581	2.22915	0.0238095	0.024	4	None
rs78685770	chr6:35571472	Intronic	A	C	0.973427	1	0.986397	0.436581	2.22915	0.0238095	0.024	5	None
rs73746499	chr6:35578851	Intronic	G	A	0.973427	1	0.986397	0.436581	2.22915	0.0238095	0.024	2a	None
rs58767751	chr6:35606771	Intronic	C	T	0.973427	1	0.986397	0.436581	2.22915	0.0238095	0.024	5	None
Novel	chr6:35606773	Intronic	A	AC	0.973427	1	0.986397	0.436581	2.22915	0.0238095	0.024	5	None
rs72186809	chr6:35606775	Intronic	T	TTCAGG	0.973427	1	0.986397	0.436581	2.22915	0.0238095	0.024	5	None
rs73748206	chr6:35607955	Intronic	T	C	0.973427	1	0.986397	0.436581	2.22915	0.0238095	0.024	2b	None
rs180923765	chr6:35551668	Intronic/3'UTR	A	G	0.981139	1	1.01481	0.266425	3.85291	0.00595238	0.006	4	None
rs530108267	chr6:35687118	Intronic	T	C	0.981728	1	1.01409	0.296316	3.47169	0.00992064	0.01	4	None
rs573912960	chr6:35686740	Intronic	A	G	0.982661	1	1.02553	0.0826449	12.73	0.00198413	0.002	2b	None
rs16878812	chr6:35569562	Intronic	G	A	0.983778	1	0.996141	0.685452	1.44763	0.125	0.126	4	None
rs139641407	chr6:35694286	Intronic	T	C	0.983806	1	1.01841	0.156244	6.63864	0.00396825	0.004	2a	None
Novel	chr6:35550902	Intronic/3'UTR	C	T	0.984825	1	1.0223	0.0824263	12.6811	0.00198413	0.002	5	None
rs142332389	chr6:35700219	Intergenic	G	A	0.985208	1	0.978716	0.0788171	12.1507	0.00198413	0.002	4	None
rs541898135	chr6:35694905	Intronic	C	A	0.985398	1	1.02144	0.0824041	12.6617	0.00198413	0.002	3a	None
rs183047956	chr6:35699256	Intergenic	T	C	0.98715	1	1.01463	0.155012	6.64103	0.00403226	0.00406504	2a	None
rs563539959	chr6:35549364	Intronic/3'UTR	A	AAAAACAAAAC	0.987724	1	1.00373	0.62367	1.61608	0.0753968	0.074	6	None
rs142859908	chr6:35687384	Intronic	CT	C	0.988285	1	1.01331	0.155103	6.61977	0.00396825	0.004	4	None
rs113453472	chr6:35687389	Intronic	C	T	0.988285	1	1.01331	0.155103	6.61977	0.00396825	0.004	4	None
rs190964415	chr6:35551932	Intronic/3'UTR	T	C	0.991991	1	1.0117	0.0816799	12.531	0.00198413	0.002	4	None
rs72913418	chr6:35554243	Intronic/3'UTR	A	G	0.994228	1	0.993504	0.151897	6.49717	0.00396825	0.004	5	None
rs559541848	chr6:35603482	Intronic	TA	T	0.995	1	0.995239	0.209083	4.73608	0.00595238	0.006	3a	None
rs111388699	chr6:35687785	Intronic	A	G	0.995065	1	1.00248	0.447885	2.24061	0.0198413	0.02	2b	None
rs28435135	chr6:35695591	Intronic	T	C	0.999696	1	1.00005	0.755555	1.32379	0.258964	0.258065	4	None
Novel	chr6:35534872	Intergenic	T	TG	N/A	N/A	N/A	N/A	N/A	0	0	2b	None
Novel	chr6:35534879	Intergenic	G	T	N/A	N/A	N/A	N/A	N/A	0	0	2b	None
rs533756353	chr6:35534902	Intergenic	A	AG	N/A	N/A	N/A	N/A	N/A	0	0	2b	None
Novel	chr6:35536983	Intergenic	A	G	N/A	N/A	N/A	N/A	N/A	0	0	2b	None
rs192745634	chr6:35537000	Intergenic	A	G	N/A	N/A	N/A	N/A	N/A	0	0	4	None
Novel	chr6:35541371	3'UTR	A	AT	N/A	N/A	N/A	N/A	N/A	0	0	4	None
Novel	chr6:35541425	3'UTR	G	T	N/A	N/A	N/A	N/A	N/A	0	0	5	None
Novel	chr6:35542650	3'UTR	G	A	N/A	N/A	N/A	N/A	N/A	0	0	6	None
Novel	chr6:35542967	3'UTR	T	C	N/A	N/A	N/A	N/A	N/A	0	0	5	None
rs185066548	chr6:35543143	3'UTR	G	C	N/A	N/A	N/A	N/A	N/A	0	0	7	None
rs376720171	chr6:35543288	3'UTR	A	AG	N/A	N/A	N/A	N/A	N/A	0	0	7	None
rs190161400	chr6:35543318	3'UTR	T	A	N/A	N/A	N/A	N/A	N/A	0	0	7	None
rs567496920	chr6:35543534	3'UTR	A	C	N/A	N/A	N/A	N/A	N/A	0	0	7	None
Novel	chr6:35548333	Intronic	TG	T	N/A	N/A	N/A	N/A	N/A	0	0	6	None
Novel	chr6:35549866	Intronic/3'UTR	A	G	N/A	N/A	N/A	N/A	N/A	0	0	5	None
Novel	chr6:35549995	Intronic/3'UTR	T	G	N/A	N/A	N/A	N/A	N/A	0	0	6	None
Novel	chr6:35549996	Intronic/3'UTR	C	T	N/A	N/A	N/A	N/A	N/A	0	0	6	None
rs10631894	chr6:35550856	Intronic/3'UTR	CCTCT	C	N/A	N/A	N/A	N/A	N/A	0	0	5	None
Novel	chr6:35551096	Intronic/3'UTR	A	G	N/A	N/A	N/A	N/A	N/A	0	0	7	None
rs75509387	chr6:35551211	Intronic/3'UTR	C	T	N/A	N/A	N/A	N/A	N/A	0	0	7	None
Novel	chr6:35551523	Intronic/3'UTR	C	G	N/A	N/A	N/A	N/A	N/A	0	0	4	None
Novel	chr6:35551780	Intronic/3'UTR	T	C	N/A	N/A	N/A	N/A	N/A	0	0	2a	None
Novel	chr6:35552374	Intronic/3'UTR	A	G	N/A	N/A	N/A	N/A	N/A	0	0	5	None
rs577045284	chr6:35553078	Intronic/3'UTR	C	T	N/A	N/A	N/A	N/A	N/A	0	0	7	None
Novel	chr6:35553128	Intronic/3'UTR	G	T	N/A	N/A	N/A	N/A	N/A	0	0	7	None
Novel	chr6:35553813	Intronic/3'UTR	G	T	N/A	N/A	N/A	N/A	N/A	0	0	5	None
Novel	chr6:35554445	Intronic/3'UTR	C	T	N/A	N/A	N/A	N/A	N/A	0	0	5	None
rs574855911	chr6:35554636	Intronic/3'UTR	C	T	N/A	N/A	N/A	N/A	N/A	0	0	5	None
rs182473562	chr6:35558486	Intronic	C	T	N/A	N/A	N/A	N/A	N/A	0	0	3a	None
Novel	chr6:35558632	Intronic	T	A	N/A	N/A	N/A	N/A	N/A	0	0	3a	None
Novel	chr6:35558648	Intronic	G	A	N/A	N/A	N/A	N/A	N/A	0	0	4	None
Novel	chr6:35558836	Intronic	C	A	N/A	N/A	N/A	N/A	N/A	0	0	5	None
Novel	chr6:35564472	Intronic	A	G	N/A	N/A	N/A	N/A	N/A	0	0	4	None
Novel	chr6:35565252	Intronic	C	T	N/A	N/A	N/A	N/A	N/A	0	0	4	None
Novel	chr6:35569187	Intronic	G	A	N/A	N/A	N/A	N/A	N/A	0	0	4	None
Novel	chr6:35569279	Intronic	T	G	N/A	N/A	N/A	N/A	N/A	0	0	2b	None
Novel	chr6:35570149	Intronic	C	A	N/A	N/A	N/A	N/A	N/A	0	0	4	None
Novel	chr6:35570389	Intronic	T	C	N/A	N/A	N/A	N/A	N/A	0	0	4	None
rs532924264	chr6:35571269	Intronic	C	A	N/A	N/A	N/A	N/A	N/A	0	0	2b	None
Novel	chr6:35571283	Intronic	C	T	N/A	N/A	N/A	N/A	N/A	0	0	2b	None
Novel	chr6:35571442	Intronic	ACAG	A	N/A	N/A	N/A	N/A	N/A	0	0	5	None
Novel	chr6:35571442	Intronic	G	A	N/A	N/A	N/A	N/A	N/A	0	0	5	None
Novel	chr6:35579158	Intronic	A	C	N/A	N/A	N/A	N/A	N/A	0	0	3a	None
rs200099723	chr6:35586879	Intronic/Exonic	T	C	N/A	N/A	N/A	N/A	N/A	0	0	7	None
rs144600779	chr6:35588038	Intronic/Exonic	T	C	N/A	N/A	N/A	N/A	N/A	0	0	3a	None
rs539268865	chr6:35588100	Intronic	T	G	N/A	N/A	N/A	N/A	N/A	0	0	5	None
rs567079913	chr6:35592235	Intronic	T	C	N/A	N/A	N/A	N/A	N/A	0	0	4	None
Novel	chr6:35594232	Intronic	TA	T	N/A	N/A	N/A	N/A	N/A	0	0	5	None
rs112701458	chr6:35603420	Intronic	T	C	N/A	N/A	N/A	N/A	N/A	0	0	7	None
rs184713198	chr6:35606608	Intronic	G	A	N/A	N/A	N/A	N/A	N/A	0	0	3a	None
rs142175265	chr6:35608249	Intronic	T	C	N/A	N/A	N/A	N/A	N/A	0	0	2a	None
Novel	chr6:35610869	Intronic	A	G	N/A	N/A	N/A	N/A	N/A	0	0	5	None
Novel	chr6:35619181	Intronic	CT	C	N/A	N/A	N/A	N/A	N/A	0	0	4	None
rs79154270	chr6:35619297	Intronic	G	A	N/A	N/A	N/A	N/A	N/A	0	0	2b	None
Novel	chr6:35630961	Intronic	C	T	N/A	N/A	N/A	N/A	N/A	0	0	4	None
rs147985811	chr6:35630971	Intronic	C	G	N/A	N/A	N/A	N/A	N/A	0	0	3a	None
Novel	chr6:35630973	Intronic	A	G	N/A	N/A	N/A	N/A	N/A	0	0	3a	None
Novel	chr6:35630978	Intronic	C	G	N/A	N/A	N/A	N/A	N/A	0	0	3a	None
rs529108421	chr6:35631010	Intronic	A	G	N/A	N/A	N/A	N/A	N/A	0	0	4	None
Novel	chr6:35631047	Intronic	A	G	N/A	N/A	N/A	N/A	N/A	0	0	4	None
Novel	chr6:35631850	Intronic	A	G	N/A	N/A	N/A	N/A	N/A	0	0	2b	None
Novel	chr6:35633557	Intronic	T	C	N/A	N/A	N/A	N/A	N/A	0	0	3a	None
Novel	chr6:35636812	Intronic	T	C	N/A	N/A	N/A	N/A	N/A	0	0	4	None
rs7762760	chr6:35637341	Intronic	A	G	N/A	N/A	N/A	N/A	N/A	0	0	2b	None
Novel	chr6:35646061	Intronic	C	T	N/A	N/A	N/A	N/A	N/A	0	0	4	None
Novel	chr6:35649350	Intronic	T	TTCTGAGATTCATCTATGTTGCTA	N/A	N/A	N/A	N/A	N/A	0	0	3a	None
Novel	chr6:35652455	Intronic	A	G	N/A	N/A	N/A	N/A	N/A	0	0	2b	None
Novel	chr6:35655864	Intronic	C	G	N/A	N/A	N/A	N/A	N/A	0	0	4	None
Novel	chr6:35655948	Intronic	G	C	N/A	N/A	N/A	N/A	N/A	0	0	2b	None
Novel	chr6:35656937	Intronic/Upstream	C	G	N/A	N/A	N/A	N/A	N/A	0	0	2b	None
Novel	chr6:35656977	Intronic/Upstream	T	C	N/A	N/A	N/A	N/A	N/A	0	0	4	None
rs539095157	chr6:35657053	Intronic/Upstream	T	G	N/A	N/A	N/A	N/A	N/A	0	0	4	None
Novel	chr6:35657327	Intronic/Upstream	A	C	N/A	N/A	N/A	N/A	N/A	0	0	4	None
Novel	chr6:35657841	Intronic	A	G	N/A	N/A	N/A	N/A	N/A	0	0	5	None
Novel	chr6:35658517	Intronic	C	T	N/A	N/A	N/A	N/A	N/A	0	0	6	None
Novel	chr6:35662313	Intronic	T	C	N/A	N/A	N/A	N/A	N/A	0	0	2b	None
Novel	chr6:35662401	Intronic	G	A	N/A	N/A	N/A	N/A	N/A	0	0	4	None
Novel	chr6:35678217	Intronic	C	CT	N/A	N/A	N/A	N/A	N/A	0	0	4	None
rs537651626	chr6:35684375	Intronic	C	T	N/A	N/A	N/A	N/A	N/A	0	0	5	None
Novel	chr6:35684854	Intronic	A	C	N/A	N/A	N/A	N/A	N/A	0	0	2b	None
rs143262325	chr6:35686174	Intronic	C	G	N/A	N/A	N/A	N/A	N/A	0	0	4	None
Novel	chr6:35686251	Intronic	T	TC	N/A	N/A	N/A	N/A	N/A	0	0	4	None
Novel	chr6:35686254	Intronic	T	A	N/A	N/A	N/A	N/A	N/A	0	0	4	None
Novel	chr6:35686355	Intronic	C	T	N/A	N/A	N/A	N/A	N/A	0	0	2b	None
Novel	chr6:35686972	Intronic	A	C	N/A	N/A	N/A	N/A	N/A	0	0	4	None
Novel	chr6:35687440	Intronic	G	C	N/A	N/A	N/A	N/A	N/A	0	0	4	None
rs189680858	chr6:35688262	5'UTR	T	C	N/A	N/A	N/A	N/A	N/A	0	0	4	None
Novel	chr6:35688321	5'UTR	A	T	N/A	N/A	N/A	N/A	N/A	0	0	2b	None
rs180727592	chr6:35690077	Intronic	A	G	N/A	N/A	N/A	N/A	N/A	0	0	4	None
Novel	chr6:35691274	Intronic	T	G	N/A	N/A	N/A	N/A	N/A	0	0	2b	None
Novel	chr6:35691427	Intronic	C	G	N/A	N/A	N/A	N/A	N/A	0	0	3a	None
Novel	chr6:35693703	Intronic	G	GAA	N/A	N/A	N/A	N/A	N/A	0	0	2b	None
Novel	chr6:35693815	Intronic	T	C	N/A	N/A	N/A	N/A	N/A	0	0	2b	None
Novel	chr6:35693962	Intronic	T	C	N/A	N/A	N/A	N/A	N/A	0	0	2b	None
rs187804420	chr6:35693969	Intronic	T	C	N/A	N/A	N/A	N/A	N/A	0	0	2b	None
Novel	chr6:35694278	Intronic	G	A	N/A	N/A	N/A	N/A	N/A	0	0	2a	None
rs572922418	chr6:35694757	Intronic	A	G	N/A	N/A	N/A	N/A	N/A	0	0	4	None
Novel	chr6:35694993	Intronic	A	T	N/A	N/A	N/A	N/A	N/A	0	0	4	None
Novel	chr6:35695088	Intronic	C	G	N/A	N/A	N/A	N/A	N/A	0	0	4	None
Novel	chr6:35695142	Intronic	T	G	N/A	N/A	N/A	N/A	N/A	0	0	4	None
Novel	chr6:35696029	Intronic	T	G	N/A	N/A	N/A	N/A	N/A	0	0	2b	None
rs189128151	chr6:35696407	Upstream	G	A	N/A	N/A	N/A	N/A	N/A	0	0	2b	None
Novel	chr6:35696569	Upstream	G	C	N/A	N/A	N/A	N/A	N/A	0	0	4	None
rs536979233	chr6:35696611	Upstream	G	A	N/A	N/A	N/A	N/A	N/A	0	0	3a	None
Novel	chr6:35697214	Upstream	G	C	N/A	N/A	N/A	N/A	N/A	0	0	4	None
Novel	chr6:35697268	Upstream	T	C	N/A	N/A	N/A	N/A	N/A	0	0	2b	None
Novel	chr6:35697395	Intergenic	G	T	N/A	N/A	N/A	N/A	N/A	0	0	5	None
Novel	chr6:35697402	Intergenic	A	G	N/A	N/A	N/A	N/A	N/A	0	0	5	None
Novel	chr6:35697553	Intergenic	T	C	N/A	N/A	N/A	N/A	N/A	0	0	2b	None
rs533821281	chr6:35700965	Downstream	GAA	G	N/A	N/A	N/A	N/A	N/A	0	0	4	None
Novel	chr6:35700988	Downstream	T	C	N/A	N/A	N/A	N/A	N/A	0	0	4	None
rs190329825	chr6:35704225	Non-Coding Intronic	A	G	N/A	N/A	N/A	N/A	N/A	0	0	2b	None
Novel	chr6:35704292	Non-Coding Intronic	T	C	N/A	N/A	N/A	N/A	N/A	0	0	3a	None

## Sheet: Key
	aAnnotated from dbSNP142.
	bUsing UCSC Genome Browser Human Feb. 2009 (GRCh37/hg19) Assembly.
	cIncluding all transcripts as determined by UCSC Genome browser databases (UCSC Genes, GenCODE Genes, Ensembl Genes, RefSeq Genes and ENCODE databases).
	dMajor allele is the reference allele unless the minor allele is denoted with an asterisk (*).
	eCorrected for the first three principal components.
	fOdds ratios shown are for the minor allele.
	gScores determined using RegulomeDB. 2a=TF binding + matched TF motif + matched DNase Footprint + DNase peak, 2b=TF binding + any motif + DNase Footprint + DNase peak, 2c=TF binding + matched TF motif + DNase peak, 3a=TF binding + any motif + DNase peak, 4=TF binding+DNase Peak, 5=TF binding or DNase peak, 6=other, 7=N/A (Scores taken from http://regulomedb.org/help).
	hDetermined using six prediction software tools (SIFT, Polymorphism Phenotyping v2 (Polyphen-2) HDIV, Polyphen-2 HVAR, LRT, VEST or MutationTaster).
	N/A values denotes a p-value or odds ratio that could not be computed.
