# Supplementary material for: Targeted Sequencing of FKBP5 in Suicide Attempters with Bipolar Disorder
Source: PLoS One. 2016 Dec 28;11(12):e0169158. doi: 10.1371/journal.pone.0169158 (PMC5193409; doi:10.1371/journal.pone.0169158)
Supplement: S7 Table — (XLSX) [file pone.0169158.s007.xlsx]

## Sheet: All
SNP_ID #	Chr_hg19Loc_Ref_Alt	Original Allele 1 (Alt hg19)	Original Allele 2 (Ref hg19)	Genotype 1-1 Case	Genotype 1-2 Case	Genotype 2-2 Case	Genotype 1-1 Control	Genotype 1-2 Control	Genotype 2-2 Control	HWE Cases	HWE Controls	Odds ratio	Coded (target) allele	95% CI up	95% CI low	Test Statistic	P value	Fishers Exact P	Fishers Odds ratio	Fisher OR 95% CI up	Fisher OR 95% CI low
NA	chr6:35640943_A_G	G	A	0	1	475	0	0	473	0.999737	NA	3.05795	allele1	447.702	0.161797	0.539	0.462808	1	NA	NA	NA
NA	chr6:35569766_A_G	G	A	0	0	476	0	1	472	NA	0.999735	0.311976	allele1	5.93006	0.00212594	0.585251	0.444261	0.498419	NA	NA	NA
rs200891278	chr6:35571415_ATT_A	A	ATT	0	2	456	0	3	451	0.998904	0.997509	0.696218	allele1	3.59398	0.115523	0.192758	0.660631	0.685794	0.660102	3.95993	0.110036
NA	chr6:35571415_ATT_AT	AT	ATT	239	197	22	224	210	20	0.064913	0.00318424	0.925545	allele2	1.15595	0.740665	0.46533	0.495143	0.561855	0.939721	1.15581	0.764036
NA	chr6:35571415_ATT_ATTT	ATTT	ATT	0	14	444	0	19	435	0.946327	0.901506	0.726789	allele1	1.44796	0.35682	0.820781	0.364952	0.385324	0.726222	1.45738	0.361881
rs148408826	chr6:35568393_T_C	C	T	0	0	476	0	1	472	NA	0.999735	0.314981	allele1	5.94172	0.00215309	0.578618	0.446854	0.498419	NA	NA	NA
rs146067306	chr6:35569586_T_C	C	T	0	1	475	0	5	468	0.999737	0.993345	0.270472	allele1	1.36286	0.027642	2.44074	0.118221	0.12333	0.197897	1.69716	0.0230758
NA	chr6:35594320_C_T	T	C	0	1	475	0	0	473	0.999737	NA	2.86158	allele1	418.563	0.151758	0.475	0.490721	1	NA	NA	NA
rs115927448	chr6:35694150_G_A	A	G	1	15	460	0	8	465	0.0856937	0.982944	1.99308	allele1	4.73284	0.919563	3.03448	0.0815125	0.105483	2.13182	4.96387	0.915546
NA	chr6:35656977_C_T	T	C	0	0	476	0	1	472	NA	0.999735	0.379805	allele1	7.58329	0.00253693	0.383	0.53621	0.498419	NA	NA	NA
NA	chr6:35705458_A_T	T	A	0	1	475	0	0	473	0.999737	NA	2.74607	allele1	401.937	0.14539	0.436	0.508982	1	NA	NA	NA
NA	chr6:35687440_C_G	G	C	0	0	476	0	1	472	NA	0.999735	0.295936	allele1	5.61486	0.00201815	0.643	0.422557	0.498419	NA	NA	NA
rs186143918	chr6:35698653_T_C	C	T	0	5	471	0	6	467	0.993387	0.990411	0.858792	allele1	2.73727	0.259886	0.0678443	0.794502	0.77311	0.827174	2.71971	0.251577
NA	chr6:35543644_T_C	C	T	0	1	475	0	0	473	0.999737	NA	3.04042	allele1	445.247	0.16077	0.533034	0.465334	1	NA	NA	NA
NA	chr6:35548333_T_TG	TG	T	0	0	454	0	1	456	NA	0.999726	0.358878	allele1	6.77761	0.00245201	0.449534	0.502556	1	NA	NA	NA
NA	chr6:35684400_G_A	A	G	0	1	475	0	1	472	0.999737	0.999735	0.970565	allele1	11.9771	0.0786415	0.000667643	0.979386	1	0.993691	15.9107	0.0620603
NA	chr6:35592420_C_T	T	C	0	0	476	0	1	472	NA	0.999735	0.336463	allele1	6.36623	0.00229711	0.510227	0.475041	0.498419	NA	NA	NA
rs34866878	chr6:35544942_G_A	A	G	0	21	455	0	29	444	0.885952	0.789361	0.693433	allele1	1.22387	0.386821	1.59044	0.207264	0.254767	0.713249	1.25991	0.403779
rs112701458	chr6:35603420_C_T	T	C	0	1	463	0	0	447	0.99973	NA	2.94455	allele1	430.695	0.156159	0.502455	0.478423	1	NA	NA	NA
NA	chr6:35592274_ATTT_ATTTT	ATTTT	ATTT	0	1	475	0	1	472	0.999737	0.999735	1.00378	allele1	12.3846	0.0813516	1.06e-05	0.997399	1	0.993691	15.9107	0.0620603
NA	chr6:35592274_ATTT_A	A	ATTT	0	22	454	0	29	444	0.875303	0.789361	0.726829	allele1	1.27521	0.40891	1.23442	0.26655	0.323821	0.748016	1.31164	0.426586
rs190329825	chr6:35704225_G_A	A	G	0	0	476	0	1	472	NA	0.999735	0.334203	allele1	6.31004	0.00228365	0.518	0.471812	0.498419	NA	NA	NA
NA	chr6:35592274_ATTT_ATT	ATT	ATTT	316	142	18	300	158	15	0.919448	0.568474	0.922346	allele2	1.16125	0.732074	0.473092	0.491568	0.522714	0.927236	1.16485	0.738093
NA	chr6:35592274_ATTT_TTTT	TTTT	ATTT	0	0	476	0	1	472	NA	0.999735	0.310001	allele1	5.85492	0.00211798	0.594933	0.440518	0.498419	NA	NA	NA
rs543325489	chr6:35691212_G_A	A	G	0	0	476	0	1	472	NA	0.999735	0.330067	allele1	6.224	0.00225655	0.53068	0.466321	0.498419	NA	NA	NA
rs142859908	chr6:35687384_C_CT	CT	C	0	3	473	0	4	469	0.997624	0.995745	0.751198	allele1	3.09709	0.16739	0.161368	0.6879	0.725269	0.744468	3.33543	0.166165
rs74791723	chr6:35558397_C_G	G	C	0	1	475	0	0	473	0.999737	NA	2.8037	allele1	410.326	0.148481	0.455	0.499835	1	NA	NA	NA
rs139157962	chr6:35542664_A_G	G	A	0	1	475	0	0	473	0.999737	NA	2.8037	allele1	410.326	0.148481	0.455	0.499835	1	NA	NA	NA
rs78220087	chr6:35691333_A_G	G	A	1	34	441	1	39	433	0.922279	0.992381	0.855218	allele1	1.34286	0.541927	0.461875	0.496749	0.562512	0.867505	1.37007	0.549288
rs531263205	chr6:35679531_A_G	G	A	0	3	473	0	2	471	0.997624	0.998939	1.39805	allele1	8.46339	0.269328	0.164	0.685725	1	1.4921	8.95021	0.248749
NA	chr6:35606773_AC_A	A	AC	0	21	455	0	29	444	0.885952	0.789361	0.693433	allele1	1.22387	0.386821	1.59044	0.207264	0.254767	0.713249	1.25991	0.403779
rs73746491	chr6:35552189_T_C	C	T	0	21	455	0	29	444	0.885952	0.789361	0.693433	allele1	1.22387	0.386821	1.59044	0.207264	0.254767	0.713249	1.25991	0.403779
rs190964415	chr6:35551932_C_T	T	C	0	2	474	0	2	471	0.998946	0.998939	0.944346	allele1	6.14195	0.145172	0.00406847	0.949142	1	0.993684	7.0691	0.13968
NA	chr6:35687684_G_T	T	G	0	1	475	0	0	473	0.999737	NA	2.66193	allele1	397.486	0.134177	0.394	0.530424	1	NA	NA	NA
rs148611063	chr6:35541495_G_T	T	G	0	1	475	0	3	470	0.999737	0.997609	0.419562	allele1	2.56863	0.0404866	0.858587	0.354134	0.373029	0.330529	3.18338	0.0343187
NA	chr6:35619239_C_T	T	C	0	1	475	0	4	469	0.999737	0.995745	0.305991	allele1	1.719	0.0299746	1.75003	0.185873	0.216782	0.247634	2.21975	0.0276259
rs560373411	chr6:35554132_G_A	A	G	0	2	474	0	0	473	0.998946	NA	5.17175	allele1	714.638	0.418211	1.51599	0.218228	0.499741	NA	NA	NA
NA	chr6:35699996_G_T	T	G	0	0	476	0	1	472	NA	0.999735	0.31733	allele1	5.98511	0.00216927	0.570906	0.449899	0.498419	NA	NA	NA
NA	chr6:35701200_C_G	G	C	0	0	476	0	1	472	NA	0.999735	0.341148	allele1	6.43375	0.0023322	0.497991	0.480384	0.498419	NA	NA	NA
rs6899478	chr6:35651987_G_A	A	G	251	171	45	239	192	35	0.14622	0.916113	0.989286	allele2	1.20706	0.810724	0.011274	0.91544	0.958907	0.991743	1.2138	0.810309
NA	chr6:35541950_G_GA	GA	G	0	2	474	0	0	473	0.998946	NA	4.84233	allele1	668.701	0.392381	1.3874	0.238844	0.499741	NA	NA	NA
rs142332389	chr6:35700219_A_G	G	A	0	4	472	0	2	471	0.995772	0.998939	1.81546	allele1	10.4569	0.400422	0.591972	0.441657	0.687014	1.99156	10.8995	0.363898
rs60867971	chr6:35534861_G_A	A	G	0	13	463	0	18	455	0.955407	0.914866	0.71525	allele1	1.45397	0.34313	0.854	0.355415	0.371786	0.713762	1.46511	0.347724
rs73746498	chr6:35570482_G_A	A	G	0	21	455	0	29	444	0.885952	0.789361	0.693433	allele1	1.22387	0.386821	1.59044	0.207264	0.254767	0.713249	1.25991	0.403779
rs6922997	chr6:35684709_A_G	G	A	0	1	475	0	0	473	0.999737	NA	2.8037	allele1	410.326	0.148481	0.455	0.499835	1	NA	NA	NA
NA	chr6:35592307_C_G	G	C	0	0	476	0	1	472	NA	0.999735	0.288862	allele1	5.49369	0.00196799	0.669041	0.413386	0.498419	NA	NA	NA
rs528123977	chr6:35695570_G_A	A	G	0	6	469	0	2	470	0.990451	0.998937	2.63425	allele1	14.3851	0.670403	1.87831	0.170527	0.288041	2.99364	14.8703	0.60267
rs183347446	chr6:35687829_T_C	C	T	0	14	462	0	7	466	0.948362	0.986943	1.92196	allele1	4.95371	0.80961	2.17284	0.140467	0.186832	2.00213	4.98292	0.804454
NA	chr6:35542650_A_G	G	A	0	1	475	0	0	473	0.999737	NA	3.10387	allele1	454.01	0.1646	0.555277	0.45617	1	NA	NA	NA
rs574855911	chr6:35554636_T_C	C	T	0	0	476	0	1	472	NA	0.999735	0.344953	allele1	6.51595	0.00235667	0.487	0.485418	0.498419	NA	NA	NA
NA	chr6:35684854_C_A	A	C	0	0	476	0	1	472	NA	0.999735	0.333302	allele1	6.28827	0.00227817	0.521	0.470537	0.498419	NA	NA	NA
rs567496920	chr6:35543534_C_A	A	C	0	1	475	0	0	473	0.999737	NA	2.64681	allele1	388.12	0.139499	0.402074	0.52602	1	NA	NA	NA
rs192417627	chr6:35695200_T_C	C	T	0	1	475	0	1	472	0.999737	0.999735	0.998865	allele1	12.3489	0.0808038	9.63e-07	0.999217	1	0.993691	15.9107	0.0620603
NA	chr6:35550902_T_C	C	T	0	1	475	0	2	471	0.999737	0.998939	0.593381	allele1	4.49283	0.0540257	0.261808	0.608881	0.623619	0.49632	5.48301	0.0449267
rs112917942	chr6:35564917_C_T	T	C	0	9	467	0	8	465	0.978554	0.982944	1.09628	allele1	2.85832	0.427207	0.037244	0.846969	1	1.11904	2.91286	0.429901
NA	chr6:35550813_ATGCTTGTGCCAC_A	A	ATGCTTGTGCCAC	0	0	476	0	1	472	NA	0.999735	0.30814	allele1	5.85286	0.00210043	0.598712	0.43907	0.498419	NA	NA	NA
rs140045640	chr6:35536831_GC_G	G	GC	5	81	390	6	77	390	0.942221	0.619679	1.00702	allele1	1.36593	0.742622	0.00203602	0.96401	0.937641	1.01772	1.3836	0.748596
rs75710780	chr6:35632917_C_A	A	C	0	11	465	0	13	460	0.968001	0.955123	0.865181	allele1	1.92599	0.38243	0.12669	0.721889	0.687297	0.83896	1.88223	0.373947
rs533756353	chr6:35534902_AG_A	A	AG	0	1	475	0	0	473	0.999737	NA	2.96432	allele1	433.617	0.157181	0.508945	0.475596	1	NA	NA	NA
NA	chr6:35655948_C_G	G	C	0	1	475	0	0	473	0.999737	NA	2.89537	allele1	423.669	0.1534	0.485776	0.485818	1	NA	NA	NA
rs376720171	chr6:35543288_AG_A	A	AG	0	1	475	0	0	473	0.999737	NA	2.94107	allele1	430.149	0.156009	0.501386	0.478892	1	NA	NA	NA
rs2143404	chr6:35610681_T_C	C	T	346	117	13	335	128	10	0.71945	0.859871	0.954731	allele2	1.22481	0.743819	0.132971	0.715371	0.750122	0.953079	1.22349	0.742431
rs532924264	chr6:35571269_A_C	C	A	0	1	475	0	0	473	0.999737	NA	2.66951	allele1	391.478	0.140668	0.409451	0.522248	1	NA	NA	NA
NA	chr6:35571294_T_C	C	T	0	0	476	0	1	471	NA	0.999735	0.33885	allele1	6.3947	0.00231584	0.504	0.477607	0.49789	NA	NA	NA
rs77379145	chr6:35687937_G_A	A	G	1	34	441	1	39	433	0.922279	0.992381	0.855218	allele1	1.34286	0.541927	0.461875	0.496749	0.562512	0.867505	1.37007	0.549288
rs73746493	chr6:35553345_A_G	G	A	0	20	456	0	29	444	0.896194	0.789361	0.659537	allele1	1.17144	0.364567	2.01032	0.156233	0.19553	0.678556	1.20822	0.381086
rs10631894	chr6:35550856_C_CCTCT	CCTCT	C	0	1	475	0	0	473	0.999737	NA	2.94107	allele1	430.149	0.156009	0.501386	0.478892	1	NA	NA	NA
rs10631894	chr6:35550856_C_CCT	CCT	C	0	21	455	0	29	444	0.885952	0.789361	0.692791	allele1	1.22263	0.386496	1.59903	0.206041	0.254767	0.713249	1.25991	0.403779
NA	chr6:35541371_AT_A	A	AT	0	1	475	0	0	472	0.999737	NA	2.73793	allele1	401.341	0.144427	0.432253	0.510885	1	NA	NA	NA
rs35283903	chr6:35551125_TA_T	T	TA	0	1	475	0	0	473	0.999737	NA	2.8037	allele1	410.326	0.148481	0.455	0.499835	1	NA	NA	NA
NA	chr6:35700911_T_G	G	T	0	0	476	0	1	472	NA	0.999735	0.310001	allele1	5.85492	0.00211798	0.594933	0.440518	0.498419	NA	NA	NA
rs116384035	chr6:35536741_G_T	T	G	0	7	469	0	7	466	0.987026	0.986943	1.00566	allele1	2.85063	0.35478	0.000117412	0.991355	1	0.993651	2.84391	0.347178
NA	chr6:35693634_C_A	A	C	0	1	475	0	0	473	0.999737	NA	3.09541	allele1	452.861	0.164073	0.552	0.457394	1	NA	NA	NA
rs368049060	chr6:35558492_A_C	C	A	0	2	474	0	1	472	0.998946	0.999735	1.6627	allele1	18.2825	0.219251	0.247904	0.618555	1	1.98947	21.9784	0.180086
rs142222787	chr6:35541859_G_A	A	G	0	1	475	0	0	473	0.999737	NA	2.8037	allele1	410.326	0.148481	0.455	0.499835	1	NA	NA	NA
rs2817035	chr6:35696363_G_A	A	G	49	167	260	33	195	245	0.0218813	0.787314	1.00678	allele1	1.2255	0.827115	0.0045437	0.946258	0.91836	1.01237	1.23779	0.828
rs79154270	chr6:35619297_A_G	G	A	0	1	475	0	1	472	0.999737	0.999735	1.00074	allele1	12.396	0.0807905	4.06e-07	0.999492	1	0.993691	15.9107	0.0620603
rs148043129	chr6:35610553_T_C	C	T	0	3	473	0	2	471	0.997624	0.998939	1.35479	allele1	8.17358	0.262095	0.135095	0.713207	1	1.4921	8.95021	0.248749
NA	chr6:35705465_T_A	A	T	0	1	475	0	0	473	0.999737	NA	3.4365	allele1	507.448	0.178044	0.653	0.418967	1	NA	NA	NA
NA	chr6:35655463_C_T	T	C	0	1	475	0	0	473	0.999737	NA	3.08502	allele1	451.464	0.163416	0.549	0.458912	1	NA	NA	NA
rs147436407	chr6:35698758_G_C	C	G	0	6	470	0	4	469	0.990472	0.995745	1.43844	allele1	5.22964	0.432749	0.352683	0.552598	0.753268	1.49366	5.31012	0.420143
NA	chr6:35695639_C_A	A	C	0	1	461	0	0	461	0.999729	NA	2.92276	allele1	427.594	0.154929	0.495	0.481687	1	NA	NA	NA
NA	chr6:35550328_G_A	A	G	0	1	475	0	0	473	0.999737	NA	3.06311	allele1	448.019	0.162465	0.542	0.461676	1	NA	NA	NA
rs77677939	chr6:35694577_C_T	T	C	1	34	441	1	39	433	0.922279	0.992381	0.855218	allele1	1.34286	0.541927	0.461875	0.496749	0.562512	0.867505	1.37007	0.549288
rs55922240	chr6:35608096_T_C	C	T	6	83	387	5	77	391	0.813307	0.859485	1.08062	allele1	1.46571	0.79784	0.250972	0.616391	0.585751	1.0945	1.4861	0.806091
NA	chr6:35610869_G_A	A	G	0	0	476	0	1	472	NA	0.999735	0.305436	allele1	5.97297	0.00205742	0.595	0.440636	0.498419	NA	NA	NA
NA	chr6:35558648_A_G	G	A	0	0	475	0	1	471	NA	0.999735	0.340526	allele1	6.42923	0.00232686	0.499332	0.479794	0.498416	NA	NA	NA
NA	chr6:35696019_C_G	G	C	0	1	472	0	0	473	0.999735	NA	2.92389	allele1	427.547	0.155176	0.495882	0.481315	1	NA	NA	NA
NA	chr6:35686251_TC_T	T	TC	0	1	475	0	0	473	0.999737	NA	2.78709	allele1	408.261	0.147275	0.44903	0.502796	1	NA	NA	NA
rs529259707	chr6:35699498_G_C	C	G	0	1	472	0	3	468	0.999735	0.997599	0.420864	allele1	2.57698	0.040608	0.852146	0.355946	0.373545	0.331217	3.19004	0.0343898
rs191947602	chr6:35687315_C_T	T	C	0	1	475	0	3	470	0.999737	0.997609	0.419562	allele1	2.56863	0.0404866	0.858587	0.354134	0.373029	0.330529	3.18338	0.0343187
rs73729770	chr6:35686944_T_C	C	T	0	2	474	0	3	470	0.998946	0.997609	0.674586	allele1	3.48737	0.11178	0.228	0.633355	0.686186	0.661754	3.96947	0.110322
NA	chr6:35652455_G_A	A	G	0	1	475	0	0	473	0.999737	NA	2.76917	allele1	405.907	0.146087	0.442559	0.50589	1	NA	NA	NA
rs10947565	chr6:35694926_G_A	A	G	14	151	311	10	157	306	0.69734	0.140065	1.01996	allele1	1.29563	0.803155	0.0263074	0.871152	1	1.00607	1.26687	0.798953
rs540511674	chr6:35699452_G_C	C	G	0	2	474	0	2	471	0.998946	0.998939	0.981655	allele1	6.38323	0.150969	0.000425603	0.983541	1	0.993684	7.0691	0.13968
rs59320339	chr6:35550915_A_G	G	A	0	20	456	0	29	444	0.896194	0.789361	0.659537	allele1	1.17144	0.364567	2.01032	0.156233	0.19553	0.678556	1.20822	0.381086
rs149991195	chr6:35549645_C_T	T	C	0	1	475	0	0	473	0.999737	NA	2.8037	allele1	410.326	0.148481	0.455	0.499835	1	NA	NA	NA
NA	chr6:35699464_C_G	G	C	0	0	476	0	1	472	NA	0.999735	0.336768	allele1	6.35378	0.00230187	0.51047	0.474936	0.498419	NA	NA	NA
rs536979233	chr6:35696611_A_G	G	A	0	1	475	0	0	473	0.999737	NA	2.71597	allele1	398.013	0.143367	0.425256	0.514326	1	NA	NA	NA
rs114623987	chr6:35637377_C_T	T	C	0	13	463	0	17	456	0.955407	0.92386	0.759386	allele1	1.56013	0.361858	0.561	0.454033	0.468318	0.756562	1.5665	0.365393
rs577045284	chr6:35553078_T_C	C	T	0	2	474	0	0	473	0.998946	NA	6.572	allele1	925.548	0.507231	1.96327	0.161164	0.499741	NA	NA	NA
rs148378472	chr6:35690389_G_A	A	G	0	0	476	0	3	470	NA	0.997609	0.139702	allele1	1.45233	0.00103676	2.57811	0.108351	0.123621	NA	NA	NA
rs3800373	chr6:35542476_C_A	A	C	252	184	40	238	196	39	0.739755	0.988494	0.93725	allele2	1.14251	0.768537	0.411412	0.521254	0.575375	0.941097	1.14909	0.770751
NA	chr6:35570149_A_C	C	A	0	1	475	0	0	473	0.999737	NA	2.83806	allele1	415.389	0.150272	0.466578	0.494565	1	NA	NA	NA
rs550246853	chr6:35687155_T_C	C	T	0	2	474	0	2	471	0.998946	0.998939	0.981655	allele1	6.38323	0.150969	0.000425603	0.983541	1	0.993684	7.0691	0.13968
rs75712173	chr6:35592407_T_C	C	T	0	0	476	0	1	472	NA	0.999735	0.314981	allele1	5.94172	0.00215309	0.578618	0.446854	0.498419	NA	NA	NA
NA	chr6:35686254_A_T	T	A	0	1	475	0	0	473	0.999737	NA	2.78709	allele1	408.261	0.147275	0.44903	0.502796	1	NA	NA	NA
NA	chr6:35543307_C_T	T	C	0	0	476	0	1	472	NA	0.999735	0.310001	allele1	5.85492	0.00211798	0.594933	0.440518	0.498419	NA	NA	NA
rs180923765	chr6:35551668_G_A	A	G	0	9	467	1	3	469	0.978554	6.72e-17	1.57454	allele1	4.67794	0.605206	0.849137	0.356797	0.422238	1.79618	5.37965	0.599718
rs562846152	chr6:35686778_G_A	A	G	0	1	475	0	0	473	0.999737	NA	5.45192	allele1	843.217	0.253143	1.16608	0.280208	1	NA	NA	NA
rs549248404	chr6:35694056_C_T	T	C	0	1	475	0	0	473	0.999737	NA	2.97712	allele1	435.501	0.157849	0.513	0.473773	1	NA	NA	NA
rs74335585	chr6:35536845_A_G	G	A	0	1	475	0	0	473	0.999737	NA	2.8037	allele1	410.326	0.148481	0.455	0.499835	1	NA	NA	NA
rs142925622	chr6:35565058_C_T	T	C	0	0	476	0	2	471	NA	0.998939	0.181087	allele1	2.26693	0.00130561	1.63589	0.20089	0.24829	NA	NA	NA
rs528419064	chr6:35633011_T_G	G	T	0	2	474	0	5	468	0.998946	0.993345	0.439707	allele1	1.83602	0.0786421	1.24121	0.265238	0.286738	0.396211	2.0473	0.0766781
rs371833025	chr6:35655984_G_C	C	G	0	0	449	0	1	443	NA	0.999718	0.275563	allele1	5.55204	0.00183355	0.691938	0.405506	0.4972	NA	NA	NA
NA	chr6:35655581_T_C	C	T	0	0	476	0	1	472	NA	0.999735	0.334413	allele1	6.32711	0.00228317	0.516275	0.472435	0.498419	NA	NA	NA
NA	chr6:35666570_A_G	G	A	0	0	474	0	1	471	NA	0.999735	0.326916	allele1	6.17015	0.0022342	0.539986	0.462438	0.498943	NA	NA	NA
rs147557402	chr6:35538826_A_G	G	A	0	1	475	0	0	473	0.999737	NA	2.8037	allele1	410.326	0.148481	0.455	0.499835	1	NA	NA	NA
rs190161400	chr6:35543318_A_T	T	A	0	1	475	0	3	470	0.999737	0.997609	0.416286	allele1	2.55739	0.0400847	0.871164	0.350633	0.373029	0.330529	3.18338	0.0343187
rs539689927	chr6:35696871_G_A	A	G	0	10	466	0	5	467	0.973535	0.993331	1.94921	allele1	5.98217	0.710219	1.65738	0.197958	0.299883	1.99363	5.85498	0.678835
NA	chr6:35544815_TCCTGCGGTC_T	T	TCCTGCGGTC	0	0	476	0	1	472	NA	0.999735	0.340224	allele1	6.41193	0.00232652	0.500897	0.479106	0.498419	NA	NA	NA
rs9380526	chr6:35658327_C_T	T	C	228	187	61	204	214	55	0.0762227	0.995126	0.921697	allele2	1.11054	0.764557	0.734875	0.391307	0.408426	0.922556	1.1166	0.762236
NA	chr6:35542967_C_T	T	C	0	1	475	0	0	473	0.999737	NA	2.94107	allele1	430.149	0.156009	0.501386	0.478892	1	NA	NA	NA
rs116659810	chr6:35579330_T_C	C	T	0	1	475	0	0	473	0.999737	NA	2.8037	allele1	410.326	0.148481	0.455	0.499835	1	NA	NA	NA
rs529108421	chr6:35631010_G_A	A	G	0	1	475	0	0	473	0.999737	NA	2.97543	allele1	435.149	0.157856	0.512847	0.473909	1	NA	NA	NA
NA	chr6:35678173_G_C	C	G	0	1	475	0	0	473	0.999737	NA	2.83125	allele1	414.6	0.149726	0.464	0.495815	1	NA	NA	NA
rs140664762	chr6:35554071_G_A	A	G	0	13	463	0	1	472	0.955407	0.999735	9.03329	allele1	83.0813	2.18309	10.8	0.00102064	0.00176855	13.0831	100.214	1.70801
rs562262223	chr6:35536819_G_T	T	G	0	1	475	0	0	473	0.999737	NA	5.45192	allele1	843.217	0.253143	1.16608	0.280208	1	NA	NA	NA
NA	chr6:35697553_C_T	T	C	0	1	475	0	0	473	0.999737	NA	2.82584	allele1	413.632	0.149595	0.462467	0.496473	1	NA	NA	NA
rs13192954	chr6:35633456_A_G	G	A	2	32	442	2	52	419	0.251306	0.96081	0.631382	allele1	0.956824	0.41033	4.71036	0.0299814	0.0325408	0.62461	0.958981	0.406825
NA	chr6:35551347_G_C	C	G	0	1	475	0	0	473	0.999737	NA	2.80611	allele1	413.024	0.14654	0.451	0.501767	1	NA	NA	NA
rs75950706	chr6:35610470_G_A	A	G	0	1	475	0	3	470	0.999737	0.997609	0.419562	allele1	2.56863	0.0404866	0.858587	0.354134	0.373029	0.330529	3.18338	0.0343187
NA	chr6:35649350_TTCTGAGATTCATCTATGTTGCTA_T	T	TTCTGAGATTCATCTATGTTGCTA	0	1	475	0	0	473	0.999737	NA	2.91098	allele1	425.915	0.154264	0.491037	0.483465	1	NA	NA	NA
rs66957944	chr6:35541420_AT_A	A	AT	0	23	445	0	32	428	0.861999	0.741799	0.688059	allele1	1.18496	0.393804	1.81222	0.178242	0.218797	0.699069	1.20405	0.405877
NA	chr6:35541420_AT_ATT	ATT	AT	0	0	468	0	2	458	NA	0.998909	0.19928	allele1	2.46959	0.0014412	1.45255	0.228119	0.245573	NA	NA	NA
NA	chr6:35686415_C_A	A	C	0	0	476	0	1	472	NA	0.999735	0.317429	allele1	5.98774	0.00216983	0.570525	0.450051	0.498419	NA	NA	NA
rs138172250	chr6:35658191_G_A	A	G	0	0	475	0	2	469	NA	0.998934	0.207689	allele1	2.57903	0.00150198	1.37	0.241802	0.247758	NA	NA	NA
rs554175162	chr6:35550164_G_A	A	G	0	1	475	0	0	473	0.999737	NA	2.95301	allele1	432.002	0.156545	0.505	0.477266	1	NA	NA	NA
NA	chr6:35698136_G_A	A	G	0	1	475	0	0	473	0.999737	NA	3.29737	allele1	485.142	0.172365	0.612	0.433879	1	NA	NA	NA
NA	chr6:35631850_G_A	A	G	0	1	475	0	0	473	0.999737	NA	3.01529	allele1	441.628	0.15939	0.524592	0.468889	1	NA	NA	NA
NA	chr6:35688314_C_A	A	C	0	0	476	0	1	472	NA	0.999735	0.328537	allele1	6.20093	0.00224524	0.534971	0.464524	0.498419	NA	NA	NA
rs146012831	chr6:35548560_C_T	T	C	0	2	468	0	0	467	0.998932	NA	4.80231	allele1	663.18	0.389116	1.37127	0.241594	0.499738	NA	NA	NA
NA	chr6:35662343_T_C	C	T	0	1	475	0	0	473	0.999737	NA	3.15512	allele1	462.734	0.166228	0.569	0.450516	1	NA	NA	NA
NA	chr6:35552374_G_A	A	G	0	1	475	0	0	473	0.999737	NA	2.50359	allele1	369.669	0.129718	0.350861	0.553626	1	NA	NA	NA
NA	chr6:35687654_C_T	T	C	0	1	475	0	0	473	0.999737	NA	2.92931	allele1	428.423	0.155388	0.497	0.480604	1	NA	NA	NA
rs2766536	chr6:35695541_G_T	T	G	49	167	260	33	194	246	0.0218813	0.820166	1.01169	allele1	1.23155	0.831139	0.0134508	0.90767	0.877736	1.01775	1.24452	0.832298
NA	chr6:35695415_C_T	T	C	0	1	475	0	0	473	0.999737	NA	3.11473	allele1	455.526	0.165242	0.559	0.454643	1	NA	NA	NA
rs187804420	chr6:35693969_C_T	T	C	0	1	475	0	0	473	0.999737	NA	2.97801	allele1	435.531	0.157985	0.513683	0.473549	1	NA	NA	NA
NA	chr6:35652146_G_A	A	G	0	1	473	0	0	470	0.999736	NA	2.95993	allele1	432.832	0.157077	0.507812	0.476088	1	NA	NA	NA
rs9348981	chr6:35687249_T_G	G	T	46	208	222	36	214	223	0.964341	0.288545	1.05908	allele1	1.29366	0.867351	0.317362	0.573197	0.551397	1.06182	1.2902	0.873871
rs144600779	chr6:35588038_C_T	T	C	0	0	476	0	1	472	NA	0.999735	0.357832	allele1	6.77606	0.0024422	0.451	0.501724	0.498419	NA	NA	NA
NA	chr6:35700988_C_T	T	C	0	1	475	0	0	473	0.999737	NA	3.15386	allele1	461.966	0.166677	0.570314	0.450134	1	NA	NA	NA
NA	chr6:35695088_G_C	C	G	0	0	476	0	1	472	NA	0.999735	0.37345	allele1	7.07989	0.00254763	0.412	0.52072	0.498419	NA	NA	NA
rs192745634	chr6:35537000_G_A	A	G	0	1	475	0	0	473	0.999737	NA	2.94107	allele1	430.149	0.156009	0.501386	0.478892	1	NA	NA	NA
rs183327856	chr6:35687372_T_C	C	T	0	0	476	0	1	472	NA	0.999735	0.311989	allele1	5.8937	0.0021314	0.58804	0.443178	0.498419	NA	NA	NA
NA	chr6:35551523_G_C	C	G	0	1	475	0	0	473	0.999737	NA	2.89589	allele1	423.82	0.153364	0.485791	0.485811	1	NA	NA	NA
rs74943948	chr6:35695518_C_A	A	C	0	14	462	0	19	454	0.948362	0.905423	0.736081	allele1	1.46659	0.361411	0.756456	0.38444	0.386014	0.728201	1.461	0.362956
rs535417398	chr6:35553004_G_A	A	G	0	1	475	0	0	472	0.999737	NA	3.00496	allele1	439.446	0.159441	0.522694	0.469695	1	NA	NA	NA
NA	chr6:35534879_T_G	G	T	0	0	476	0	1	472	NA	0.999735	0.379805	allele1	7.58329	0.00253693	0.383	0.53621	0.498419	NA	NA	NA
NA	chr6:35554324_G_T	T	G	0	1	475	0	0	473	0.999737	NA	2.95256	allele1	431.769	0.156674	0.505	0.477164	1	NA	NA	NA
NA	chr6:35631047_G_A	A	G	0	0	476	0	1	472	NA	0.999735	0.338212	allele1	6.38119	0.00231169	0.506	0.476764	0.498419	NA	NA	NA
rs573912960	chr6:35686740_G_A	A	G	0	2	474	0	1	472	0.998946	0.999735	1.70311	allele1	18.6588	0.225799	0.273723	0.600845	1	1.98947	21.9784	0.180086
rs7754640	chr6:35551029_T_C	C	T	0	1	475	0	0	473	0.999737	NA	2.8037	allele1	410.326	0.148481	0.455	0.499835	1	NA	NA	NA
rs114640518	chr6:35699453_A_C	C	A	0	1	475	0	4	469	0.999737	0.995745	0.326263	allele1	1.77383	0.032588	1.62022	0.203061	0.216782	0.247634	2.21975	0.0276259
rs75901890	chr6:35570475_G_A	A	G	0	1	475	0	0	473	0.999737	NA	2.8037	allele1	410.326	0.148481	0.455	0.499835	1	NA	NA	NA
NA	chr6:35657327_C_A	A	C	0	1	475	0	0	473	0.999737	NA	2.91667	allele1	427.256	0.15411	0.4918	0.483125	1	NA	NA	NA
NA	chr6:35579158_C_A	A	C	0	1	475	0	0	473	0.999737	NA	2.98031	allele1	435.948	0.158038	0.51427	0.473296	1	NA	NA	NA
rs12527329	chr6:35610751_A_T	T	A	6	83	387	5	77	391	0.813307	0.859485	1.08062	allele1	1.46571	0.79784	0.250972	0.616391	0.585751	1.0945	1.4861	0.806091
rs147823312	chr6:35688180_G_T	T	G	0	2	474	0	7	466	0.998946	0.986943	0.324595	allele1	1.22269	0.0603979	2.72	0.099015	0.107536	0.282406	1.36298	0.0585139
NA	chr6:35695462_T_C	C	T	0	0	476	0	1	472	NA	0.999735	0.323915	allele1	6.16035	0.00220683	0.546129	0.459904	0.498419	NA	NA	NA
NA	chr6:35687765_C_G	G	C	0	1	475	0	0	473	0.999737	NA	3.31406	allele1	486.813	0.173932	0.62	0.431128	1	NA	NA	NA
NA	chr6:35558341_TTCTC_T	T	TTCTC	0	1	475	0	0	472	0.999737	NA	2.83593	allele1	414.808	0.150399	0.466453	0.494624	1	NA	NA	NA
rs553419728	chr6:35564343_T_A	A	T	0	0	476	0	2	471	NA	0.998939	0.188143	allele1	2.32369	0.00136209	1.57	0.209629	0.24829	NA	NA	NA
rs9470085	chr6:35700433_A_G	G	A	0	0	476	0	1	472	NA	0.999735	0.330817	allele1	6.23384	0.0022623	0.528686	0.46716	0.498419	NA	NA	NA
rs149237370	chr6:35548142_C_A	A	C	0	0	476	0	2	471	NA	0.998939	0.208093	allele1	2.58436	0.00150486	1.37	0.242468	0.24829	NA	NA	NA
rs143262325	chr6:35686174_G_C	C	G	0	1	475	0	1	472	0.999737	0.999735	0.952519	allele1	11.8238	0.0767346	0.00175774	0.966558	1	0.993691	15.9107	0.0620603
NA	chr6:35549364_AAAAACAAAAC_AAAAAC	AAAAAC	AAAAACAAAAC	284	160	32	267	186	20	0.355348	0.209127	0.982451	allele2	1.21465	0.794567	0.0267902	0.869985	0.87145	0.980259	1.21122	0.793338
rs563539959	chr6:35549364_AAAAACAAAAC_A	A	AAAAACAAAAC	2	69	405	4	59	410	0.874831	0.523912	1.08439	allele1	1.52734	0.771376	0.21747	0.640975	0.660976	1.08955	1.53772	0.772004
NA	chr6:35549364_AAAAACAAAAC_AAAAACAAAACAAAAC	AAAAACAAAACAAAAC	AAAAACAAAAC	0	13	463	0	20	453	0.955407	0.895544	0.638654	allele1	1.27453	0.310049	1.60898	0.204635	0.224098	0.641001	1.29619	0.316993
rs575259136	chr6:35691428_AAAG_A	A	AAAG	0	0	476	0	6	467	NA	0.990411	0.0780009	allele1	0.665088	0.00059698	5.95215	0.0146993	0.0152092	NA	NA	NA
NA	chr6:35694993_T_A	A	T	0	0	476	0	1	472	NA	0.999735	0.37345	allele1	7.07989	0.00254763	0.412	0.52072	0.498419	NA	NA	NA
rs142290913	chr6:35632990_T_C	C	T	0	1	475	0	0	473	0.999737	NA	2.8037	allele1	410.326	0.148481	0.455	0.499835	1	NA	NA	NA
rs16878812	chr6:35569562_A_G	G	A	9	94	373	9	96	368	0.567222	0.652215	0.96129	allele1	1.26241	0.731673	0.0807981	0.776219	0.887336	0.973099	1.28474	0.737051
NA	chr6:35573913_T_C	C	T	0	0	476	0	1	472	NA	0.999735	0.298804	allele1	5.68109	0.00203597	0.631527	0.426796	0.498419	NA	NA	NA
rs541898135	chr6:35694905_A_C	C	A	0	1	475	0	1	472	0.999737	0.999735	0.974876	allele1	12.0732	0.0787189	0.000482245	0.98248	1	0.993691	15.9107	0.0620603
NA	chr6:35565252_T_C	C	T	0	1	475	0	0	473	0.999737	NA	3.24425	allele1	474.969	0.171668	0.600738	0.438297	1	NA	NA	NA
NA	chr6:35630973_G_A	A	G	0	0	476	0	1	472	NA	0.999735	0.322621	allele1	6.09107	0.00220453	0.553	0.456956	0.498419	NA	NA	NA
rs6914582	chr6:35686437_T_C	C	T	0	3	473	0	5	468	0.997624	0.993345	0.617041	allele1	2.33235	0.14227	0.506	0.476859	0.50563	0.594942	2.49659	0.141776
rs570047641	chr6:35696650_C_T	T	C	0	0	476	0	1	472	NA	0.999735	0.357923	allele1	6.78492	0.00244176	0.450689	0.502008	0.498419	NA	NA	NA
NA	chr6:35541438_CAAT_C	C	CAAT	0	1	475	0	0	473	0.999737	NA	2.46895	allele1	363.75	0.128619	0.341	0.559147	1	NA	NA	NA
NA	chr6:35694360_G_A	A	G	0	1	473	0	0	473	0.999736	NA	3.28153	allele1	480.586	0.173498	0.612646	0.433793	1	NA	NA	NA
rs111643517	chr6:35554640_CAT_C	C	CAT	0	1	475	0	0	473	0.999737	NA	2.8037	allele1	410.326	0.148481	0.455	0.499835	1	NA	NA	NA
rs140458482	chr6:35549624_T_C	C	T	0	0	476	0	1	472	NA	0.999735	0.296675	allele1	5.93342	0.00198012	0.615009	0.432908	0.498419	NA	NA	NA
rs16878806	chr6:35569119_T_C	C	T	0	21	455	0	29	444	0.885952	0.789361	0.693433	allele1	1.22387	0.386821	1.59044	0.207264	0.254767	0.713249	1.25991	0.403779
NA	chr6:35688294_G_T	T	G	0	0	476	0	1	472	NA	0.999735	0.321794	allele1	6.06883	0.00219986	0.556451	0.455694	0.498419	NA	NA	NA
rs537651626	chr6:35684375_T_C	C	T	0	1	475	0	0	473	0.999737	NA	2.96432	allele1	433.617	0.157181	0.508945	0.475596	1	NA	NA	NA
rs184713198	chr6:35606608_A_G	G	A	0	0	476	0	2	471	NA	0.998939	0.186726	allele1	2.31635	0.00135001	1.58386	0.208205	0.24829	NA	NA	NA
NA	chr6:35666599_C_T	T	C	0	2	469	0	0	471	0.998934	NA	4.90862	allele1	677.918	0.397633	1.41362	0.234456	0.499734	NA	NA	NA
NA	chr6:35631722_G_A	A	G	0	1	475	0	0	473	0.999737	NA	3.09576	allele1	453.253	0.163785	0.552	0.457674	1	NA	NA	NA
rs529213776	chr6:35549656_C_T	T	C	0	1	475	0	0	473	0.999737	NA	2.76992	allele1	405.495	0.146594	0.444	0.505248	1	NA	NA	NA
rs11545925	chr6:35542526_T_A	A	T	5	78	393	5	75	393	0.87822	0.802063	1.02038	allele1	1.39217	0.748263	0.016293	0.898431	0.873444	1.0317	1.4104	0.754685
NA	chr6:35637034_A_G	G	A	0	0	476	0	1	472	NA	0.999735	0.319244	allele1	6.01796	0.00218285	0.564882	0.4523	0.498419	NA	NA	NA
rs186874422	chr6:35657521_G_A	A	G	0	2	429	0	2	429	0.998835	0.998835	1.33787	allele1	9.04653	0.199981	0.100522	0.751205	1	1	7.11552	0.140538
NA	chr6:35554338_G_C	C	G	0	0	476	0	1	472	NA	0.999735	0.337206	allele1	6.35794	0.00230544	0.509447	0.475378	0.498419	NA	NA	NA
NA	chr6:35656891_T_G	G	T	0	1	475	0	0	473	0.999737	NA	2.97712	allele1	435.501	0.157849	0.513	0.473773	1	NA	NA	NA
NA	chr6:35697214_C_G	G	C	0	0	476	0	1	472	NA	0.999735	0.342512	allele1	6.4667	0.00234046	0.494	0.482285	0.498419	NA	NA	NA
NA	chr6:35697402_G_A	A	G	0	1	475	0	0	473	0.999737	NA	2.8657	allele1	419.31	0.151848	0.475997	0.490241	1	NA	NA	NA
NA	chr6:35544815_TCCTGCGGTC_GCCTGCGGTC	GCCTGCGGTC	TCCTGCGGTC	0	0	476	0	1	472	NA	0.999735	0.323915	allele1	6.16035	0.00220683	0.546129	0.459904	0.498419	NA	NA	NA
NA	chr6:35536983_G_A	A	G	0	1	475	0	0	473	0.999737	NA	3.01446	allele1	441.187	0.159634	0.525052	0.468695	1	NA	NA	NA
NA	chr6:35547934_T_C	C	T	0	1	475	0	1	472	0.999737	0.999735	1.02423	allele1	12.6661	0.082833	0.000427662	0.983501	1	0.993691	15.9107	0.0620603
NA	chr6:35636978_AC_A	A	AC	0	1	475	0	0	473	0.999737	NA	2.8434	allele1	416.364	0.150381	0.468	0.493942	1	NA	NA	NA
rs77715420	chr6:35551780_C_A	A	C	0	13	463	0	18	455	0.955407	0.914866	0.71525	allele1	1.45397	0.34313	0.854	0.355415	0.371786	0.713762	1.46511	0.347724
NA	chr6:35696029_G_T	T	G	0	0	473	0	1	472	NA	0.999735	0.314226	allele1	5.93885	0.00214624	0.580275	0.446205	1	NA	NA	NA
NA	chr6:35690357_C_A	A	C	0	1	475	0	0	473	0.999737	NA	3.13427	allele1	458.517	0.166162	0.565	0.452163	1	NA	NA	NA
NA	chr6:35534872_TG_T	T	TG	0	0	476	0	1	472	NA	0.999735	0.335357	allele1	6.33402	0.00229121	0.514	0.473335	0.498419	NA	NA	NA
NA	chr6:35551780_C_T	T	C	0	1	475	0	0	473	0.999737	NA	3.04844	allele1	446.459	0.161162	0.535605	0.46426	1	NA	NA	NA
NA	chr6:35658279_A_G	G	A	0	1	475	0	1	472	0.999737	0.999735	0.922893	allele1	11.4616	0.074253	0.00477729	0.944896	1	0.993691	15.9107	0.0620603
NA	chr6:35603644_T_C	C	T	0	0	476	0	1	472	NA	0.999735	0.311976	allele1	5.93006	0.00212594	0.585251	0.444261	0.498419	NA	NA	NA
rs72186809	chr6:35606775_TTCAGG_T	T	TTCAGG	0	21	455	0	29	444	0.885952	0.789361	0.693433	allele1	1.22387	0.386821	1.59044	0.207264	0.254767	0.713249	1.25991	0.403779
NA	chr6:35554445_T_C	C	T	0	0	476	0	1	472	NA	0.999735	0.312166	allele1	5.89552	0.00213283	0.588	0.443365	0.498419	NA	NA	NA
rs73748206	chr6:35607955_C_T	T	C	0	20	456	0	29	444	0.896194	0.789361	0.659537	allele1	1.17144	0.364567	2.01032	0.156233	0.19553	0.678556	1.20822	0.381086
rs115014304	chr6:35606663_G_A	A	G	0	1	475	0	3	470	0.999737	0.997609	0.419562	allele1	2.56863	0.0404866	0.858587	0.354134	0.373029	0.330529	3.18338	0.0343187
rs78996577	chr6:35554152_A_G	G	A	0	1	475	0	0	473	0.999737	NA	2.8037	allele1	410.326	0.148481	0.455	0.499835	1	NA	NA	NA
NA	chr6:35694200_C_A	A	C	0	1	475	0	0	473	0.999737	NA	2.88644	allele1	423.106	0.152268	0.481	0.487876	1	NA	NA	NA
rs570426590	chr6:35607823_ATTG_A	A	ATTG	0	3	473	0	7	466	0.997624	0.986943	0.453837	allele1	1.5374	0.109613	1.58123	0.208583	0.223984	0.424055	1.64484	0.109326
rs533821281	chr6:35700965_G_GAA	GAA	G	0	1	475	0	0	473	0.999737	NA	2.78595	allele1	416.731	0.139835	0.431527	0.511241	1	NA	NA	NA
NA	chr6:35705412_A_G	G	A	0	1	475	0	0	473	0.999737	NA	3.08073	allele1	451.524	0.162575	0.546	0.460153	1	NA	NA	NA
rs143018638	chr6:35679692_C_T	T	C	0	9	467	0	10	463	0.978554	0.973366	0.90621	allele1	2.22202	0.36492	0.0471	0.828129	0.822413	0.893319	2.20842	0.361354
rs2766538	chr6:35699087_C_G	G	C	311	134	31	309	145	19	0.0100162	0.929276	1.08075	allele2	1.34255	0.870691	0.495797	0.481353	0.527709	1.08096	1.35396	0.863
rs7751693	chr6:35695274_G_A	A	G	1	34	441	1	39	433	0.922279	0.992381	0.855218	allele1	1.34286	0.541927	0.461875	0.496749	0.562512	0.867505	1.37007	0.549288
rs190223760	chr6:35536844_T_A	A	T	0	1	475	0	0	473	0.999737	NA	2.8037	allele1	410.326	0.148481	0.455	0.499835	1	NA	NA	NA
NA	chr6:35699366_G_A	A	G	0	0	476	0	1	472	NA	0.999735	0.320127	allele1	6.03569	0.0021887	0.561939	0.45348	0.498419	NA	NA	NA
rs185066548	chr6:35543143_C_G	G	C	0	0	476	0	1	472	NA	0.999735	0.463516	allele1	9.21489	0.00310213	0.237	0.626198	0.498419	NA	NA	NA
NA	chr6:35558632_A_T	T	A	0	1	474	0	0	472	0.999736	NA	3.11406	allele1	456.803	0.163982	0.556	0.456039	1	NA	NA	NA
rs2817040	chr6:35705606_G_A	A	G	45	164	267	30	185	258	0.0336575	0.918078	1.03562	allele1	1.26433	0.848487	0.118531	0.730634	0.71526	1.04119	1.27735	0.848694
rs115745065	chr6:35659570_G_C	C	G	0	13	463	0	18	455	0.955407	0.914866	0.71525	allele1	1.45397	0.34313	0.854	0.355415	0.371786	0.713762	1.46511	0.347724
NA	chr6:35657841_G_A	A	G	0	0	476	0	1	472	NA	0.999735	0.381884	allele1	7.34763	0.00258958	0.389	0.53298	0.498419	NA	NA	NA
rs111388699	chr6:35687785_G_A	A	G	1	14	461	1	12	460	0.0560205	0.0183942	1.12033	allele1	2.22675	0.571726	0.111014	0.738992	0.854403	1.13797	2.34491	0.552253
NA	chr6:35687596_T_C	C	T	0	2	474	0	0	473	0.998946	NA	5.22888	allele1	723.234	0.421813	1.5351	0.215349	0.499741	NA	NA	NA
NA	chr6:35679747_G_A	A	G	0	1	471	0	1	472	0.999735	0.999735	0.955068	allele1	11.8019	0.0772902	0.00157825	0.968311	1	1.00212	16.0458	0.0625864
rs74550485	chr6:35550371_T_C	C	T	0	13	463	0	18	455	0.955407	0.914866	0.71525	allele1	1.45397	0.34313	0.854	0.355415	0.371786	0.713762	1.46511	0.347724
rs139892530	chr6:35548600_G_A	A	G	0	1	475	0	0	473	0.999737	NA	2.8037	allele1	410.326	0.148481	0.455	0.499835	1	NA	NA	NA
rs74853132	chr6:35537065_C_T	T	C	0	29	447	1	34	438	0.790613	0.924708	0.802764	allele1	1.31482	0.485862	0.76	0.383213	0.379472	0.79421	1.30624	0.48289
rs200173454	chr6:35541431_T_TA	TA	T	0	1	475	0	1	472	0.999737	0.999735	0.970968	allele1	12.0877	0.0778383	0.000642051	0.979785	1	0.993691	15.9107	0.0620603
rs199971038	chr6:35541445_T_TTTAA	TTTAA	T	0	0	476	0	1	472	NA	0.999735	0.343875	allele1	6.5036	0.00234812	0.489208	0.484281	0.498419	NA	NA	NA
rs76042921	chr6:35544722_G_A	A	G	0	1	475	0	0	473	0.999737	NA	2.8037	allele1	410.326	0.148481	0.455	0.499835	1	NA	NA	NA
rs559541848	chr6:35603482_T_TA	TA	T	0	9	467	0	4	468	0.978554	0.995736	2.12966	allele1	7.32291	0.72152	1.84528	0.174333	0.26524	2.24284	7.30834	0.688301
rs546826018	chr6:35551195_ACTT_A	A	ACTT	0	1	475	0	2	471	0.999737	0.998939	0.594863	allele1	4.50361	0.0541561	0.259288	0.61061	0.623619	0.49632	5.48301	0.0449267
NA	chr6:35553128_T_G	G	T	0	1	475	0	0	473	0.999737	NA	3.91842	allele1	581.95	0.200232	0.79849	0.371545	1	NA	NA	NA
rs368107704	chr6:35587000_A_G	G	A	0	1	475	0	0	473	0.999737	NA	2.86158	allele1	418.563	0.151758	0.475	0.490721	1	NA	NA	NA
NA	chr6:35569187_A_G	G	A	0	1	475	0	0	473	0.999737	NA	3.15184	allele1	461.282	0.16692	0.570579	0.450029	1	NA	NA	NA
NA	chr6:35691427_G_C	C	G	0	0	476	0	1	472	NA	0.999735	0.342512	allele1	6.4667	0.00234046	0.494	0.482285	0.498419	NA	NA	NA
rs182473562	chr6:35558486_T_C	C	T	0	1	475	0	0	473	0.999737	NA	2.91667	allele1	427.256	0.15411	0.4918	0.483125	1	NA	NA	NA
NA	chr6:35695142_G_T	T	G	0	2	474	0	0	473	0.998946	NA	5.40033	allele1	751.888	0.427374	1.57572	0.209378	0.499741	NA	NA	NA
NA	chr6:35688321_T_A	A	T	0	1	475	0	0	473	0.999737	NA	2.97543	allele1	435.149	0.157856	0.512847	0.473909	1	NA	NA	NA
NA	chr6:35694193_A_G	G	A	0	0	476	0	1	472	NA	0.999735	0.327759	allele1	6.17941	0.00224091	0.53783	0.463334	0.498419	NA	NA	NA
NA	chr6:35658425_C_T	T	C	0	1	475	0	0	473	0.999737	NA	3.28968	allele1	481.606	0.174085	0.616	0.432625	1	NA	NA	NA
rs200099723	chr6:35586879_C_T	T	C	0	0	476	0	1	472	NA	0.999735	0.332713	allele1	6.27851	0.00227396	0.522	0.469824	0.498419	NA	NA	NA
rs146787424	chr6:35544889_T_A	A	T	0	1	475	0	3	470	0.999737	0.997609	0.420213	allele1	2.56733	0.0405997	0.857	0.354455	0.373029	0.330529	3.18338	0.0343187
NA	chr6:35534693_G_A	A	G	0	1	475	0	0	473	0.999737	NA	2.88593	allele1	430.411	0.145903	0.466	0.494961	1	NA	NA	NA
rs77319078	chr6:35666545_C_T	T	C	0	21	454	0	29	444	0.885716	0.789361	0.693883	allele1	1.2251	0.386934	1.58	0.208357	0.255208	0.714784	1.26263	0.404645
rs372488199	chr6:35704287_T_TC	TC	T	0	0	476	0	1	472	NA	0.999735	0.313328	allele1	5.91088	0.00214174	0.584136	0.444696	0.498419	NA	NA	NA
rs189680858	chr6:35688262_C_T	T	C	0	1	475	0	0	473	0.999737	NA	2.94107	allele1	430.149	0.156009	0.501386	0.478892	1	NA	NA	NA
NA	chr6:35699347_C_G	G	C	0	1	475	0	0	473	0.999737	NA	2.84015	allele1	416.558	0.149613	0.465	0.495099	1	NA	NA	NA
rs112788083	chr6:35543378_C_T	T	C	0	1	475	0	0	473	0.999737	NA	2.8037	allele1	410.326	0.148481	0.455	0.499835	1	NA	NA	NA
NA	chr6:35636812_C_T	T	C	0	0	476	0	1	471	NA	0.999735	0.34385	allele1	6.48583	0.00235046	0.49029	0.483798	0.49789	NA	NA	NA
rs146184357	chr6:35569938_GA_G	G	GA	12	80	384	5	73	395	0.0119156	0.737352	1.26449	allele1	1.69659	0.946633	2.5206	0.112368	0.123666	1.27518	1.72761	0.94123
NA	chr6:35699334_T_G	G	T	0	1	475	0	0	473	0.999737	NA	2.86727	allele1	419.577	0.151894	0.476	0.490046	1	NA	NA	NA
rs550710108	chr6:35571458_CAA_C	C	CAA	0	1	475	0	4	469	0.999737	0.995745	0.339626	allele1	1.85721	0.033832	1.49081	0.222091	0.216782	0.247634	2.21975	0.0276259
rs183047956	chr6:35699256_C_T	T	C	0	7	459	0	4	460	0.986745	0.995662	1.65037	allele1	5.88236	0.519844	0.714629	0.397911	0.547621	1.74811	5.99189	0.510003
rs142175265	chr6:35608249_C_T	T	C	0	1	475	0	0	473	0.999737	NA	3.07616	allele1	450.973	0.162228	0.543735	0.460889	1	NA	NA	NA
NA	chr6:35551220_G_A	A	G	0	1	475	0	0	473	0.999737	NA	2.97991	allele1	435.752	0.158139	0.514	0.47322	1	NA	NA	NA
NA	chr6:35699141_CATT_C	C	CATT	0	0	476	0	1	472	NA	0.999735	0.312119	allele1	5.9147	0.00212956	0.58616	0.443908	0.498419	NA	NA	NA
NA	chr6:35579346_A_C	C	A	0	0	476	0	1	472	NA	0.999735	0.314981	allele1	5.94172	0.00215309	0.578618	0.446854	0.498419	NA	NA	NA
NA	chr6:35657838_A_G	G	A	0	1	475	0	0	473	0.999737	NA	2.91048	allele1	425.713	0.154352	0.491	0.483413	1	NA	NA	NA
NA	chr6:35656937_G_C	C	G	0	1	475	0	0	473	0.999737	NA	2.86418	allele1	419.137	0.151723	0.475386	0.49052	1	NA	NA	NA
NA	chr6:35541380_G_T	T	G	0	1	475	0	0	472	0.999737	NA	3.12673	allele1	457.419	0.165756	0.562706	0.453172	1	NA	NA	NA
NA	chr6:35695102_G_A	A	G	0	1	475	0	0	473	0.999737	NA	3.05773	allele1	447.141	0.162262	0.54	0.462326	1	NA	NA	NA
rs74805555	chr6:35694864_T_A	A	T	0	0	476	0	1	472	NA	0.999735	0.317228	allele1	5.97991	0.00216906	0.571485	0.449669	0.498419	NA	NA	NA
rs16878591	chr6:35552627_A_G	G	A	0	20	456	0	29	444	0.896194	0.789361	0.659537	allele1	1.17144	0.364567	2.01032	0.156233	0.19553	0.678556	1.20822	0.381086
rs7755289	chr6:35551413_T_A	A	T	0	4	472	0	6	467	0.995772	0.990411	0.665075	allele1	2.21571	0.182565	0.443	0.505832	0.546567	0.661041	2.35008	0.185941
rs41270080	chr6:35542045_C_A	A	C	0	21	455	0	29	443	0.885952	0.788941	0.690136	allele1	1.2182	0.384926	1.63158	0.201485	0.254336	0.711693	1.25717	0.402895
rs182051235	chr6:35542718_A_C	C	A	0	3	473	0	2	471	0.997624	0.998939	1.39882	allele1	8.44576	0.270376	0.165004	0.684591	1	1.4921	8.95021	0.248749
rs142246515	chr6:35690432_C_T	T	C	0	5	471	0	4	469	0.993387	0.995745	1.25868	allele1	4.71821	0.354171	0.129854	0.718583	1	1.2434	4.6448	0.332855
rs61753296	chr6:35565092_T_C	C	T	0	1	475	0	0	473	0.999737	NA	3.54927	allele1	521.599	0.186063	0.696	0.404174	1	NA	NA	NA
NA	chr6:35666587_G_A	A	G	0	1	473	0	0	472	0.999736	NA	2.96792	allele1	434.164	0.157356	0.510099	0.475096	1	NA	NA	NA
rs112376611	chr6:35554624_CT_C	C	CT	0	2	455	0	0	445	0.998902	NA	5.20621	allele1	721.013	0.418792	1.52	0.217284	0.499811	NA	NA	NA
NA	chr6:35697837_C_G	G	C	0	1	475	0	0	473	0.999737	NA	3.37325	allele1	494.561	0.177871	0.641	0.423171	1	NA	NA	NA
NA	chr6:35570555_C_T	T	C	0	1	475	0	0	473	0.999737	NA	2.88299	allele1	421.78	0.152817	0.482	0.487584	1	NA	NA	NA
NA	chr6:35594232_T_TA	TA	T	0	0	476	0	1	472	NA	0.999735	0.326166	allele1	6.15471	0.00222925	0.542	0.461437	0.498419	NA	NA	NA
rs147985811	chr6:35630971_G_C	C	G	0	1	475	0	0	473	0.999737	NA	2.94107	allele1	430.149	0.156009	0.501386	0.478892	1	NA	NA	NA
rs553156199	chr6:35543277_C_T	T	C	0	1	475	0	7	466	0.999737	0.986943	0.202551	allele1	0.931911	0.0212941	4.24449	0.0393778	0.038133	0.141055	1.14873	0.0173203
NA	chr6:35641019_T_C	C	T	0	0	476	0	1	472	NA	0.999735	0.334991	allele1	6.31667	0.00229023	0.515919	0.472588	0.498419	NA	NA	NA
NA	chr6:35632778_TTG_T	T	TTG	0	1	475	0	0	473	0.999737	NA	2.74195	allele1	401.884	0.144681	0.434	0.510193	1	NA	NA	NA
rs58767751	chr6:35606771_T_C	C	T	0	21	455	0	29	444	0.885952	0.789361	0.693433	allele1	1.22387	0.386821	1.59044	0.207264	0.254767	0.713249	1.25991	0.403779
NA	chr6:35678271_A_G	G	A	0	0	476	0	1	472	NA	0.999735	0.354861	allele1	6.71111	0.00242318	0.459466	0.497874	0.498419	NA	NA	NA
NA	chr6:35686876_A_G	G	A	0	0	476	0	1	472	NA	0.999735	0.310746	allele1	5.87434	0.00212228	0.591952	0.441665	0.498419	NA	NA	NA
NA	chr6:35569279_G_T	T	G	0	0	476	0	1	472	NA	0.999735	0.307101	allele1	5.79931	0.00209829	0.605	0.436653	0.498419	NA	NA	NA
rs78685770	chr6:35571472_C_A	A	C	0	21	455	0	29	444	0.885952	0.789361	0.693433	allele1	1.22387	0.386821	1.59044	0.207264	0.254767	0.713249	1.25991	0.403779
rs57155120	chr6:35553439_C_T	T	C	0	13	463	0	18	455	0.955407	0.914866	0.71525	allele1	1.45397	0.34313	0.854	0.355415	0.371786	0.713762	1.46511	0.347724
rs141728063	chr6:35674483_C_T	T	C	0	1	475	0	0	473	0.999737	NA	2.8037	allele1	410.326	0.148481	0.455	0.499835	1	NA	NA	NA
rs116796504	chr6:35578830_C_T	T	C	0	1	475	0	1	472	0.999737	0.999735	1.23042	allele1	16.7922	0.0914844	0.0289932	0.864795	1	0.993691	15.9107	0.0620603
NA	chr6:35696222_AC_A	A	AC	0	1	475	0	1	472	0.999737	0.999735	0.961468	allele1	11.9224	0.0774814	0.00114795	0.972972	1	0.993691	15.9107	0.0620603
NA	chr6:35637296_AAATAC_A	A	AAATAC	0	0	476	0	1	472	NA	0.999735	0.399487	allele1	7.92151	0.00267594	0.343763	0.557665	0.498419	NA	NA	NA
rs140140532	chr6:35608239_G_A	A	G	0	19	457	0	19	454	0.906014	0.905423	1.0098	allele1	1.9275	0.529035	0.000887407	0.976235	1	0.993569	1.88876	0.522661
NA	chr6:35549995_G_T	T	G	0	1	475	0	0	473	0.999737	NA	3.20215	allele1	469.367	0.16894	0.585479	0.444173	1	NA	NA	NA
rs73746495	chr6:35564425_G_T	T	G	0	21	455	0	29	444	0.885952	0.789361	0.693433	allele1	1.22387	0.386821	1.59044	0.207264	0.254767	0.713249	1.25991	0.403779
rs535968033	chr6:35594280_T_TA	TA	T	0	1	475	0	0	473	0.999737	NA	5.53018	allele1	859.906	0.25358	1.17563	0.278247	1	NA	NA	NA
rs562454318	chr6:35558369_TA_T	T	TA	0	6	431	0	2	431	0.989614	0.998841	2.60809	allele1	14.2786	0.661386	1.82855	0.176299	0.287971	2.98618	14.8366	0.601031
rs571747284	chr6:35574060_C_T	T	C	0	1	475	0	0	473	0.999737	NA	2.95528	allele1	433.056	0.156027	0.504	0.477635	1	NA	NA	NA
rs75509387	chr6:35551211_T_C	C	T	0	1	475	0	1	472	0.999737	0.999735	1.00074	allele1	12.396	0.0807905	4.06e-07	0.999492	1	0.993691	15.9107	0.0620603
rs144437973	chr6:35655810_A_G	G	A	0	1	475	0	1	472	0.999737	0.999735	0.999548	allele1	12.3524	0.0808877	1.53e-07	0.999688	1	0.993691	15.9107	0.0620603
NA	chr6:35592277_T_TAA	TAA	T	0	22	452	0	29	439	0.874788	0.787242	0.723797	allele1	1.26997	0.407191	1.26681	0.260365	0.322555	0.743055	1.30302	0.423732
NA	chr6:35553813_T_G	G	T	0	0	476	0	1	472	NA	0.999735	0.315038	allele1	6.30279	0.00210239	0.552923	0.457126	0.498419	NA	NA	NA
NA	chr6:35695970_GT_G	G	GT	0	1	433	0	1	429	0.999711	0.999709	1.00965	allele1	12.4771	0.0816967	6.89e-05	0.993378	1	0.990773	15.8662	0.0618691
NA	chr6:35610509_CCT_C	C	CCT	0	0	476	0	1	472	NA	0.999735	0.320537	allele1	6.04196	0.00219172	0.560721	0.45397	0.498419	NA	NA	NA
NA	chr6:35550509_C_CA	CA	C	0	2	474	0	0	473	0.998946	NA	5.38982	allele1	746.18	0.433346	1.59361	0.206811	0.499741	NA	NA	NA
NA	chr6:35662313_C_T	T	C	0	0	476	0	1	472	NA	0.999735	0.297203	allele1	5.62714	0.0020285	0.64	0.423889	0.498419	NA	NA	NA
rs565784081	chr6:35541778_G_A	A	G	0	1	475	0	0	473	0.999737	NA	3.14567	allele1	461.061	0.16598	0.567	0.451492	1	NA	NA	NA
NA	chr6:35686355_T_C	C	T	0	1	475	0	0	473	0.999737	NA	2.64681	allele1	388.12	0.139499	0.402074	0.52602	1	NA	NA	NA
rs112124918	chr6:35549937_TAGGAG_T	T	TAGGAG	0	21	455	0	29	444	0.885952	0.789361	0.693433	allele1	1.22387	0.386821	1.59044	0.207264	0.254767	0.713249	1.25991	0.403779
NA	chr6:35646061_T_C	C	T	0	0	476	0	1	472	NA	0.999735	0.310068	allele1	5.86003	0.00211788	0.594	0.440724	0.498419	NA	NA	NA
rs368104989	chr6:35703988_C_G	G	C	0	2	474	0	2	471	0.998946	0.998939	0.959568	allele1	6.32674	0.145247	0.00207342	0.963681	1	0.993684	7.0691	0.13968
NA	chr6:35655864_G_C	C	G	0	0	476	0	1	472	NA	0.999735	0.31039	allele1	5.87946	0.00211812	0.592	0.441556	0.498419	NA	NA	NA
NA	chr6:35550830_C_G	G	C	0	1	475	0	1	472	0.999737	0.999735	0.992172	allele1	12.2531	0.0803391	4.62e-05	0.994579	1	0.993691	15.9107	0.0620603
NA	chr6:35704292_C_T	T	C	0	0	476	0	1	472	NA	0.999735	0.290564	allele1	5.57464	0.00197255	0.658	0.417296	0.498419	NA	NA	NA
NA	chr6:35693815_C_T	T	C	0	0	476	0	1	472	NA	0.999735	0.327793	allele1	6.18721	0.00224011	0.537	0.463579	0.498419	NA	NA	NA
rs73746490	chr6:35550203_T_C	C	T	0	21	455	0	29	444	0.885952	0.789361	0.693433	allele1	1.22387	0.386821	1.59044	0.207264	0.254767	0.713249	1.25991	0.403779
rs140241859	chr6:35633558_G_A	A	G	0	2	474	0	4	469	0.998946	0.995745	0.531832	allele1	2.4133	0.0922809	0.664022	0.415144	0.451032	0.495789	2.71338	0.0905906
rs72913418	chr6:35554243_G_A	A	G	0	7	469	0	2	471	0.987026	0.998939	2.89149	allele1	15.559	0.766066	2.40193	0.121186	0.178669	3.4963	16.8742	0.724424
rs376121660	chr6:35543319_CT_C	C	CT	0	1	475	0	0	473	0.999737	NA	2.8037	allele1	410.326	0.148481	0.455	0.499835	1	NA	NA	NA
NA	chr6:35606746_C_G	G	C	0	1	475	0	0	473	0.999737	NA	2.95071	allele1	431.649	0.156439	0.504	0.477581	1	NA	NA	NA
rs577299038	chr6:35571499_T_C	C	T	0	2	474	0	1	472	0.998946	0.999735	1.61434	allele1	17.7053	0.213599	0.220508	0.638653	1	1.98947	21.9784	0.180086
rs145880472	chr6:35696619_C_T	T	C	0	1	475	0	4	469	0.999737	0.995745	0.305991	allele1	1.719	0.0299746	1.75003	0.185873	0.216782	0.247634	2.21975	0.0276259
rs184722766	chr6:35551179_A_G	G	A	0	1	475	0	3	470	0.999737	0.997609	0.419562	allele1	2.56863	0.0404866	0.858587	0.354134	0.373029	0.330529	3.18338	0.0343187
NA	chr6:35558836_A_C	C	A	0	1	475	0	0	473	0.999737	NA	3.07895	allele1	450.323	0.163314	0.547106	0.459503	1	NA	NA	NA
rs189128151	chr6:35696407_A_G	G	A	0	1	475	0	0	473	0.999737	NA	2.94107	allele1	430.149	0.156009	0.501386	0.478892	1	NA	NA	NA
NA	chr6:35631050_T_A	A	T	0	0	476	0	1	472	NA	0.999735	0.314305	allele1	5.93154	0.00214808	0.580683	0.446045	0.498419	NA	NA	NA
rs1043805	chr6:35541432_T_A	A	T	336	126	14	324	138	11	0.872655	0.709773	0.950688	allele2	1.2119	0.745425	0.166827	0.682947	0.710946	0.948026	1.20782	0.744111
NA	chr6:35694362_T_A	A	T	0	1	475	0	0	473	0.999737	NA	3.27443	allele1	479.543	0.173124	0.61	0.434673	1	NA	NA	NA
rs114600081	chr6:35659025_G_T	T	G	0	5	471	0	4	469	0.993387	0.995745	1.18617	allele1	4.50457	0.328455	0.069688	0.791792	1	1.2434	4.6448	0.332855
rs10947564	chr6:35655974_T_C	C	T	19	114	333	11	105	347	0.0810509	0.667138	1.21561	allele1	1.55719	0.951282	2.43362	0.118758	0.119603	1.226	1.58283	0.949622
NA	chr6:35691274_G_T	T	G	0	0	476	0	2	471	NA	0.998939	0.201463	allele1	2.51149	0.0014544	1.42393	0.232758	0.24829	NA	NA	NA
NA	chr6:35684350_A_T	T	A	0	0	476	0	1	472	NA	0.999735	0.316151	allele1	5.96269	0.00216125	0.57481	0.448354	0.498419	NA	NA	NA
NA	chr6:35543446_A_G	G	A	0	0	476	0	1	472	NA	0.999735	0.298804	allele1	5.68109	0.00203597	0.631527	0.426796	0.498419	NA	NA	NA
rs2766537	chr6:35696886_C_T	T	C	135	228	113	140	227	106	0.683756	0.746197	1.05035	allele2	1.25429	0.879808	0.29537	0.586799	0.581332	1.05286	1.26086	0.879168
NA	chr6:35694278_A_G	G	A	0	0	476	0	1	472	NA	0.999735	0.332446	allele1	6.27209	0.00227234	0.523279	0.469446	0.498419	NA	NA	NA
NA	chr6:35556216_G_A	A	G	0	1	475	0	1	472	0.999737	0.999735	0.929853	allele1	11.5	0.0751677	0.00394501	0.949918	1	0.993691	15.9107	0.0620603
rs76326103	chr6:35569629_T_G	G	T	0	1	475	0	0	473	0.999737	NA	2.8037	allele1	410.326	0.148481	0.455	0.499835	1	NA	NA	NA
NA	chr6:35592218_G_T	T	G	0	0	476	0	1	471	NA	0.999735	0.34522	allele1	6.52914	0.00235729	0.485	0.485961	0.49789	NA	NA	NA
NA	chr6:35594272_T_TG	TG	T	0	1	475	0	0	473	0.999737	NA	2.88335	allele1	421.739	0.152919	0.482	0.487439	1	NA	NA	NA
NA	chr6:35687837_T_C	C	T	0	0	476	0	1	472	NA	0.999735	0.324605	allele1	6.1264	0.00221842	0.547212	0.459459	0.498419	NA	NA	NA
NA	chr6:35697458_T_C	C	T	0	0	476	0	1	472	NA	0.999735	0.373757	allele1	7.12079	0.00254462	0.410193	0.521871	0.498419	NA	NA	NA
NA	chr6:35662401_A_G	G	A	0	0	476	0	1	472	NA	0.999735	0.31472	allele1	5.95294	0.00214894	0.578	0.446994	0.498419	NA	NA	NA
NA	chr6:35570389_C_T	T	C	0	0	476	0	1	472	NA	0.999735	0.317796	allele1	6.00538	0.00217078	0.569	0.450846	0.498419	NA	NA	NA
rs548395834	chr6:35542071_C_CCAT	CCAT	C	0	5	471	0	1	471	0.993387	0.999735	3.6259	allele1	35.4928	0.719177	2.36182	0.124337	0.218033	4.97888	42.6988	0.580561
rs114566803	chr6:35704196_C_T	T	C	0	12	464	0	16	457	0.961956	0.932393	0.738455	allele1	1.55415	0.342411	0.637	0.424947	0.45361	0.742021	1.57709	0.349122
rs76917354	chr6:35694245_C_T	T	C	1	65	410	1	50	422	0.63614	0.930387	1.30213	allele1	1.90819	0.893499	1.88423	0.169854	0.185046	1.30156	1.89181	0.895475
rs567522495	chr6:35652515_A_G	G	A	0	2	474	0	0	473	0.998946	NA	5.22888	allele1	723.234	0.421813	1.5351	0.215349	0.499741	NA	NA	NA
rs6914554	chr6:35686391_T_C	C	T	0	3	473	0	5	468	0.997624	0.993345	0.617041	allele1	2.33235	0.14227	0.506	0.476859	0.50563	0.594942	2.49659	0.141776
rs180727592	chr6:35690077_G_A	A	G	0	1	475	0	0	473	0.999737	NA	3.35242	allele1	491.478	0.17679	0.634712	0.425632	1	NA	NA	NA
NA	chr6:35594254_A_T	T	A	0	1	472	0	0	468	0.999735	NA	3.12125	allele1	457.08	0.16505	0.56	0.454345	1	NA	NA	NA
NA	chr6:35554239_T_C	C	T	0	3	473	0	0	473	0.997624	NA	6.61951	allele1	891.652	0.637572	2.35099	0.125204	0.249612	NA	NA	NA
NA	chr6:35564883_G_A	A	G	0	0	476	0	1	472	NA	0.999735	0.311718	allele1	5.88163	0.00213055	0.589505	0.44261	0.498419	NA	NA	NA
NA	chr6:35610681_T_A	A	T	0	1	475	0	0	473	0.999737	NA	3.87878	allele1	574.998	0.199108	0.789	0.374444	1	NA	NA	NA
rs77078847	chr6:35549654_C_T	T	C	0	1	475	0	0	473	0.999737	NA	2.8037	allele1	410.326	0.148481	0.455	0.499835	1	NA	NA	NA
rs192979490	chr6:35569946_G_A	A	G	0	1	475	0	3	470	0.999737	0.997609	0.420213	allele1	2.56733	0.0405997	0.857	0.354455	0.373029	0.330529	3.18338	0.0343187
NA	chr6:35646095_C_T	T	C	0	1	475	0	0	473	0.999737	NA	3.16469	allele1	463.396	0.167389	0.574	0.44857	1	NA	NA	NA
NA	chr6:35554302_G_A	A	G	0	0	476	0	1	472	NA	0.999735	0.337206	allele1	6.35794	0.00230544	0.509447	0.475378	0.498419	NA	NA	NA
rs113453472	chr6:35687389_T_C	C	T	0	3	473	0	4	469	0.997624	0.995745	0.751198	allele1	3.09709	0.16739	0.161368	0.6879	0.725269	0.744468	3.33543	0.166165
NA	chr6:35619181_C_CT	CT	C	0	0	476	0	1	472	NA	0.999735	0.331532	allele1	6.25863	0.00226552	0.526	0.468386	0.498419	NA	NA	NA
NA	chr6:35569358_A_G	G	A	0	0	476	0	1	472	NA	0.999735	0.324605	allele1	6.1264	0.00221842	0.547212	0.459459	0.498419	NA	NA	NA
rs187536669	chr6:35652509_G_A	A	G	1	5	470	0	3	470	7.45e-09	0.997609	1.8352	allele1	7.18904	0.614885	1.14074	0.285495	0.342475	2.3284	9.03145	0.600283
rs530108267	chr6:35687118_C_T	T	C	0	6	470	0	9	464	0.990472	0.978417	0.678408	allele1	1.83653	0.235397	0.580886	0.445965	0.451372	0.660324	1.86252	0.234107
NA	chr6:35696671_G_A	A	G	0	1	475	0	0	473	0.999737	NA	2.89827	allele1	426.007	0.151861	0.483	0.487251	1	NA	NA	NA
NA	chr6:35704076_G_A	A	G	0	0	476	0	1	472	NA	0.999735	0.357923	allele1	6.78492	0.00244176	0.450689	0.502008	0.498419	NA	NA	NA
NA	chr6:35658517_T_C	C	T	0	0	476	0	1	472	NA	0.999735	0.282125	allele1	5.36253	0.00192254	0.696	0.404037	0.498419	NA	NA	NA
rs73746492	chr6:35553344_G_A	A	G	0	20	456	0	29	444	0.896194	0.789361	0.659537	allele1	1.17144	0.364567	2.01032	0.156233	0.19553	0.678556	1.20822	0.381086
rs534601678	chr6:35631009_C_T	T	C	0	2	474	0	0	473	0.998946	NA	4.62731	allele1	640.358	0.372273	1.29299	0.255498	0.499741	NA	NA	NA
rs538337565	chr6:35550547_G_A	A	G	0	0	476	0	1	472	NA	0.999735	0.318933	allele1	6.01168	0.00218078	0.565925	0.451883	0.498419	NA	NA	NA
rs189716239	chr6:35691215_G_A	A	G	0	2	474	0	2	471	0.998946	0.998939	0.959568	allele1	6.32674	0.145247	0.00207342	0.963681	1	0.993684	7.0691	0.13968
rs10456432	chr6:35671651_T_C	C	T	19	155	302	14	166	293	0.987312	0.251333	0.991603	allele1	1.24588	0.789222	0.00525	0.942226	0.909382	0.98567	1.23232	0.788389
NA	chr6:35696504_C_T	T	C	0	1	475	0	0	473	0.999737	NA	2.91048	allele1	425.713	0.154352	0.491	0.483413	1	NA	NA	NA
NA	chr6:35541425_T_G	G	T	0	0	476	0	1	472	NA	0.999735	0.316446	allele1	5.97175	0.00216275	0.574	0.448843	0.498419	NA	NA	NA
rs77666918	chr6:35697484_T_C	C	T	0	1	475	0	3	470	0.999737	0.997609	0.419562	allele1	2.56863	0.0404866	0.858587	0.354134	0.373029	0.330529	3.18338	0.0343187
rs374985699	chr6:35671670_T_A	A	T	0	2	474	0	0	473	0.998946	NA	4.49125	allele1	621.041	0.36232	1.24076	0.265325	0.499741	NA	NA	NA
NA	chr6:35662399_C_A	A	C	0	1	475	0	0	473	0.999737	NA	2.87948	allele1	421.244	0.152652	0.481	0.488087	1	NA	NA	NA
rs191908833	chr6:35652540_G_A	A	G	0	6	470	0	3	470	0.990472	0.997609	1.78952	allele1	7.58918	0.501184	0.789	0.374356	0.506792	1.99366	7.99512	0.497137
rs115026707	chr6:35573994_G_A	A	G	0	1	475	0	0	473	0.999737	NA	2.8037	allele1	410.326	0.148481	0.455	0.499835	1	NA	NA	NA
rs182725566	chr6:35688302_G_T	T	G	0	2	474	0	4	469	0.998946	0.995745	0.5792	allele1	2.62802	0.100513	0.494732	0.481824	0.451032	0.495789	2.71338	0.0905906
NA	chr6:35541371_AT_ATT	ATT	AT	0	2	474	0	0	472	0.998946	NA	4.92735	allele1	681.622	0.397067	1.41485	0.234252	0.499745	NA	NA	NA
rs569255240	chr6:35704129_A_T	T	A	0	1	475	0	0	473	0.999737	NA	3.01426	allele1	440.74	0.159994	0.526	0.468323	1	NA	NA	NA
rs114120544	chr6:35678256_G_T	T	G	0	2	474	0	1	472	0.998946	0.999735	1.57926	allele1	17.3528	0.208536	0.200047	0.654683	1	1.98947	21.9784	0.180086
rs77612799	chr6:35554266_C_T	T	C	0	36	440	0	35	438	0.692385	0.705334	1.01242	allele1	1.64231	0.624588	0.00252244	0.959944	1	1.02296	1.64364	0.63666
rs144583297	chr6:35678148_T_G	G	T	0	19	457	0	21	452	0.906014	0.885241	0.897419	allele1	1.68305	0.475707	0.114	0.735079	0.752008	0.897004	1.67953	0.479071
rs185669307	chr6:35658429_G_A	A	G	0	2	474	0	0	473	0.998946	NA	5.25344	allele1	726.488	0.423817	1.545	0.213875	0.499741	NA	NA	NA
NA	chr6:35694480_G_T	T	G	0	1	475	0	0	473	0.999737	NA	5.53018	allele1	859.906	0.25358	1.17563	0.278247	1	NA	NA	NA
NA	chr6:35687922_C_CG	CG	C	0	0	476	0	1	472	NA	0.999735	0.313328	allele1	5.91088	0.00214174	0.584136	0.444696	0.498419	NA	NA	NA
NA	chr6:35571442_A_G	G	A	0	0	476	0	1	471	NA	0.999735	0.331533	allele1	6.25488	0.00226609	0.526027	0.468282	0.49789	NA	NA	NA
rs373844137	chr6:35688237_G_A	A	G	0	1	475	0	0	473	0.999737	NA	3.0433	allele1	445.027	0.161499	0.535	0.464313	1	NA	NA	NA
NA	chr6:35655654_C_T	T	C	0	1	475	0	0	473	0.999737	NA	2.94726	allele1	431.03	0.156357	0.503	0.477972	1	NA	NA	NA
rs116782158	chr6:35571445_G_A	A	G	0	1	475	0	0	472	0.999737	NA	2.80283	allele1	410.201	0.148434	0.454997	0.499972	1	NA	NA	NA
NA	chr6:35693703_GAA_G	G	GAA	0	1	475	0	0	473	0.999737	NA	2.64681	allele1	388.12	0.139499	0.402074	0.52602	1	NA	NA	NA
rs115061314	chr6:35570406_G_A	A	G	0	19	457	0	19	454	0.906014	0.905423	1.0098	allele1	1.9275	0.529035	0.000887407	0.976235	1	0.993569	1.88876	0.522661
NA	chr6:35630899_G_A	A	G	0	1	475	0	0	473	0.999737	NA	3.01262	allele1	440.557	0.159856	0.525	0.468608	1	NA	NA	NA
rs578013924	chr6:35656882_AT_A	A	AT	0	8	468	0	5	468	0.983052	0.993345	1.59036	allele1	5.01618	0.548081	0.724411	0.394701	0.57975	1.59492	4.89314	0.519861
NA	chr6:35630978_G_C	C	G	0	0	476	0	1	472	NA	0.999735	0.313979	allele1	5.92908	0.00214531	0.581	0.445727	0.498419	NA	NA	NA
rs7762760	chr6:35637341_G_A	A	G	0	1	475	0	1	472	0.999737	0.999735	1.03122	allele1	12.8054	0.0830671	0.000701691	0.978867	1	0.993691	15.9107	0.0620603
rs528803000	chr6:35699427_C_T	T	C	0	0	476	0	1	472	NA	0.999735	0.318933	allele1	6.01168	0.00218078	0.565925	0.451883	0.498419	NA	NA	NA
NA	chr6:35549996_T_C	C	T	0	1	475	0	0	473	0.999737	NA	3.20215	allele1	469.367	0.16894	0.585479	0.444173	1	NA	NA	NA
rs1124347	chr6:35698838_T_C	C	T	311	135	30	313	141	19	0.0186391	0.825701	1.1019	allele2	1.37052	0.886787	0.766358	0.381346	0.419206	1.10378	1.38419	0.880173
rs567079913	chr6:35592235_C_T	T	C	0	0	476	0	1	471	NA	0.999735	0.338432	allele1	6.38702	0.00231295	0.505518	0.477085	0.49789	NA	NA	NA
NA	chr6:35631018_A_T	T	A	0	0	476	0	1	472	NA	0.999735	0.355043	allele1	6.78794	0.00241378	0.45517	0.49989	0.498419	NA	NA	NA
NA	chr6:35699514_G_A	A	G	0	1	467	0	0	468	0.999732	NA	3.28062	allele1	480.193	0.17368	0.612979	0.433668	1	NA	NA	NA
rs72921237	chr6:35603589_A_G	G	A	1	29	446	0	20	453	0.771336	0.895544	1.52669	allele1	2.72093	0.876991	2.22798	0.13553	0.155225	1.55841	2.7543	0.88177
rs571354140	chr6:35652513_C_A	A	C	0	0	476	0	1	472	NA	0.999735	0.321954	allele1	6.07364	0.00220068	0.555812	0.455952	0.498419	NA	NA	NA
rs539289218	chr6:35700923_C_T	T	C	0	1	475	0	4	469	0.999737	0.995745	0.34131	allele1	1.85374	0.0341127	1.49	0.222488	0.216782	0.247634	2.21975	0.0276259
rs578083821	chr6:35588047_T_G	G	T	0	1	475	0	0	473	0.999737	NA	5.45192	allele1	843.217	0.253143	1.16608	0.280208	1	NA	NA	NA
NA	chr6:35633557_C_T	T	C	0	1	475	0	0	473	0.999737	NA	3.0286	allele1	443.169	0.160458	0.529928	0.466637	1	NA	NA	NA
rs34168067	chr6:35697810_C_CAA	CAA	C	139	226	111	141	229	103	0.58949	0.85826	1.04131	allele2	1.24379	0.871983	0.199946	0.654765	0.645611	1.04419	1.25063	0.871826
NA	chr6:35697268_C_T	T	C	0	1	475	0	0	473	0.999737	NA	3.11436	allele1	456.84	0.164003	0.555715	0.455992	1	NA	NA	NA
NA	chr6:35695000_C_A	A	C	0	0	476	0	1	472	NA	0.999735	0.334908	allele1	6.31562	0.00228958	0.516132	0.472496	0.498419	NA	NA	NA
NA	chr6:35633012_T_G	G	T	0	0	476	0	1	472	NA	0.999735	0.325473	allele1	6.13547	0.0022254	0.544996	0.460369	0.498419	NA	NA	NA
rs80241415	chr6:35548679_A_G	G	A	0	1	475	0	0	473	0.999737	NA	2.8037	allele1	410.326	0.148481	0.455	0.499835	1	NA	NA	NA
rs181899617	chr6:35698110_C_T	T	C	0	6	470	0	2	471	0.990472	0.998939	2.63408	allele1	14.3842	0.67036	1.87805	0.170556	0.288043	2.99366	14.8703	0.602676
NA	chr6:35550393_T_C	C	T	0	0	476	0	1	472	NA	0.999735	0.313083	allele1	5.90663	0.00214001	0.584934	0.444385	0.498419	NA	NA	NA
rs79415237	chr6:35551999_T_C	C	T	0	1	475	0	0	473	0.999737	NA	2.8037	allele1	410.326	0.148481	0.455	0.499835	1	NA	NA	NA
rs539095157	chr6:35657053_G_T	T	G	0	0	476	0	1	472	NA	0.999735	0.332491	allele1	6.27858	0.0022718	0.523	0.469658	0.498419	NA	NA	NA
NA	chr6:35686972_C_A	A	C	0	0	476	0	1	472	NA	0.999735	0.335404	allele1	6.34404	0.00229019	0.513	0.473642	0.498419	NA	NA	NA
rs544801773	chr6:35693832_G_A	A	G	0	0	476	0	1	472	NA	0.999735	0.357923	allele1	6.78492	0.00244176	0.450689	0.502008	0.498419	NA	NA	NA
rs57744001	chr6:35569896_C_T	T	C	0	13	463	0	18	455	0.955407	0.914866	0.71525	allele1	1.45397	0.34313	0.854	0.355415	0.371786	0.713762	1.46511	0.347724
rs9470065	chr6:35550153_G_A	A	G	0	0	476	0	1	472	NA	0.999735	0.330817	allele1	6.23384	0.0022623	0.528686	0.46716	0.498419	NA	NA	NA
NA	chr6:35696569_C_G	G	C	0	0	476	0	1	472	NA	0.999735	0.295936	allele1	5.61486	0.00201815	0.643	0.422557	0.498419	NA	NA	NA
rs539268865	chr6:35588100_G_T	T	G	0	1	475	0	0	473	0.999737	NA	2.97848	allele1	435.849	0.157786	0.513273	0.473725	1	NA	NA	NA
rs7757037	chr6:35548236_G_A	A	G	105	234	137	102	217	154	0.96439	0.301242	1.08833	allele1	1.30058	0.911123	0.871073	0.350658	0.356928	1.08992	1.30581	0.909734
rs28435135	chr6:35695591_C_T	T	C	36	182	256	27	199	245	0.898808	0.262279	0.991953	allele1	1.21963	0.806734	0.00588172	0.938868	1	0.996719	1.22169	0.813179
rs75552415	chr6:35695193_G_A	A	G	1	30	445	0	39	434	0.808439	0.6458	0.806311	allele1	1.29861	0.49689	0.78278	0.376292	0.39935	0.808919	1.30258	0.502347
NA	chr6:35549866_G_A	A	G	0	1	475	0	0	473	0.999737	NA	2.81638	allele1	414.017	0.147525	0.455617	0.499679	1	NA	NA	NA
rs12200498	chr6:35685955_G_A	A	G	13	149	314	9	156	308	0.641468	0.100221	1.01308	allele1	1.29037	0.795531	0.0111102	0.916054	1	0.999275	1.26055	0.792156
NA	chr6:35564472_G_A	A	G	0	0	476	0	1	472	NA	0.999735	0.463516	allele1	9.21489	0.00310213	0.237	0.626198	0.498419	NA	NA	NA
rs2817033	chr6:35696279_T_C	C	T	137	226	113	140	228	105	0.577901	0.800972	1.04622	allele2	1.24913	0.876475	0.25026	0.616892	0.613144	1.04847	1.25565	0.87548
rs78002957	chr6:35534715_C_T	T	C	0	0	476	0	2	471	NA	0.998939	0.208093	allele1	2.58436	0.00150486	1.37	0.242468	0.24829	NA	NA	NA
NA	chr6:35551096_G_A	A	G	0	1	475	0	0	473	0.999737	NA	2.64859	allele1	388.646	0.139358	0.402142	0.525985	1	NA	NA	NA
rs74363308	chr6:35549493_A_G	G	A	0	1	475	0	0	473	0.999737	NA	2.8037	allele1	410.326	0.148481	0.455	0.499835	1	NA	NA	NA
NA	chr6:35678217_CT_C	C	CT	0	0	476	0	1	472	NA	0.999735	0.361693	allele1	6.85273	0.00246802	0.441	0.506504	0.498419	NA	NA	NA
rs73746484	chr6:35534778_G_A	A	G	0	22	454	0	29	444	0.875303	0.789361	0.727758	allele1	1.27649	0.409542	1.22572	0.268241	0.323821	0.748016	1.31164	0.426586
rs114304008	chr6:35691436_A_C	C	A	1	33	442	1	39	433	0.898955	0.992381	0.831965	allele1	1.30953	0.525322	0.63154	0.426791	0.484336	0.842487	1.33499	0.53168
NA	chr6:35630961_T_C	C	T	0	1	475	0	0	473	0.999737	NA	2.99049	allele1	437.541	0.158482	0.517403	0.471952	1	NA	NA	NA
rs572922418	chr6:35694757_G_A	A	G	0	0	476	0	1	472	NA	0.999735	0.339292	allele1	6.43273	0.00231452	0.501	0.478952	0.498419	NA	NA	NA
rs73746499	chr6:35578851_A_G	G	A	0	21	455	0	29	444	0.885952	0.789361	0.693433	allele1	1.22387	0.386821	1.59044	0.207264	0.254767	0.713249	1.25991	0.403779
NA	chr6:35571283_T_C	C	T	0	0	476	0	1	471	NA	0.999735	0.394714	allele1	7.74058	0.00265593	0.356166	0.550644	0.49789	NA	NA	NA
NA	chr6:35558562_AG_A	A	AG	0	0	476	0	1	472	NA	0.999735	0.323157	allele1	6.09788	0.0022087	0.55187	0.457554	0.498419	NA	NA	NA
rs537569513	chr6:35564604_G_A	A	G	0	1	475	0	1	472	0.999737	0.999735	0.983154	allele1	12.2	0.0792273	0.000214495	0.988315	1	0.993691	15.9107	0.0620603
rs139248655	chr6:35649270_T_C	C	T	0	0	476	0	2	471	NA	0.998939	0.208093	allele1	2.58436	0.00150486	1.37	0.242468	0.24829	NA	NA	NA
NA	chr6:35542336_C_T	T	C	0	0	476	0	1	472	NA	0.999735	0.336059	allele1	6.33585	0.00229767	0.512833	0.473915	0.498419	NA	NA	NA
NA	chr6:35549277_G_C	C	G	0	0	450	0	1	446	NA	0.99972	0.370043	allele1	6.99397	0.00252749	0.421543	0.516168	0.498328	NA	NA	NA
rs2766532	chr6:35684840_A_G	G	A	46	164	266	34	190	249	0.0261391	0.963167	0.977851	allele1	1.19093	0.802767	0.0496404	0.82369	0.876886	0.980843	1.20098	0.801055
NA	chr6:35571429_T_G	G	T	0	0	476	0	1	471	NA	0.999735	0.327426	allele1	6.169	0.00223925	0.539	0.46279	0.49789	NA	NA	NA
NA	chr6:35703970_A_G	G	A	0	1	475	0	1	472	0.999737	0.999735	0.987398	allele1	12.1908	0.0799726	0.000120232	0.991251	1	0.993691	15.9107	0.0620603
NA	chr6:35652429_TA_T	T	TA	0	1	475	0	2	470	0.999737	0.998937	0.612781	allele1	4.64821	0.0557288	0.23	0.631683	0.623224	0.495268	5.4714	0.0448314
rs537992101	chr6:35551797_A_T	T	A	0	3	473	0	2	471	0.997624	0.998939	1.45298	allele1	8.77347	0.280924	0.204714	0.650942	1	1.4921	8.95021	0.248749
NA	chr6:35633395_G_A	A	G	0	0	476	0	1	472	NA	0.999735	0.370931	allele1	7.12299	0.0025173	0.414357	0.519767	0.498419	NA	NA	NA
rs45545133	chr6:35696383_C_A	A	C	0	7	469	0	4	469	0.987026	0.995745	1.69333	allele1	6.0168	0.535373	0.795897	0.372323	0.547658	1.74444	5.97893	0.508969
rs11545924	chr6:35541432_T_TA	TA	T	0	1	475	0	4	469	0.999737	0.995745	0.327444	allele1	1.78095	0.0326991	1.60852	0.2047	0.216782	0.247634	2.21975	0.0276259
NA	chr6:35652391_ATTC_A	A	ATTC	0	0	476	0	1	471	NA	0.999735	0.327762	allele1	6.18275	0.00224046	0.538	0.463429	0.49789	NA	NA	NA
rs755658	chr6:35549670_C_T	T	C	5	79	392	5	76	392	0.901991	0.831781	1.02035	allele1	1.39051	0.749111	0.0163738	0.898181	0.874091	1.03129	1.40756	0.7556
rs141713011	chr6:35553051_G_T	T	G	0	16	460	0	2	471	0.932818	0.998939	6.6495	allele1	33.6209	2.05619	11.3583	0.000751133	0.00125044	8.06838	35.1889	1.84998
NA	chr6:35687766_T_A	A	T	0	1	475	0	0	473	0.999737	NA	3.31406	allele1	486.813	0.173932	0.62	0.431128	1	NA	NA	NA
rs147939558	chr6:35674389_G_A	A	G	0	1	475	0	1	472	0.999737	0.999735	0.993915	allele1	12.2739	0.0804841	2.78e-05	0.99579	1	0.993691	15.9107	0.0620603
rs532878661	chr6:35594253_TA_T	T	TA	0	3	473	0	4	468	0.997624	0.995736	0.781526	allele1	3.22897	0.173842	0.119339	0.729752	0.724984	0.742887	3.32836	0.165812
rs74709645	chr6:35574043_C_T	T	C	1	50	425	1	35	437	0.932818	0.944417	1.41725	allele1	2.19467	0.924966	2.56017	0.109587	0.128248	1.41946	2.18537	0.921981
rs186522188	chr6:35552269_T_C	C	T	0	6	470	0	3	470	0.990472	0.997609	1.87214	allele1	7.90185	0.52806	0.928456	0.335265	0.506792	1.99366	7.99512	0.497137
NA	chr6:35571442_A_ACAG	ACAG	A	0	0	476	0	1	471	NA	0.999735	0.357224	allele1	6.74907	0.0024403	0.453657	0.500603	0.49789	NA	NA	NA
NA	chr6:35697915_G_A	A	G	0	1	475	0	0	473	0.999737	NA	2.92132	allele1	427.286	0.154939	0.495	0.481803	1	NA	NA	NA
NA	chr6:35693962_C_T	T	C	0	0	476	0	1	472	NA	0.999735	0.321795	allele1	6.06889	0.00219987	0.556	0.455696	0.498419	NA	NA	NA
rs4713899	chr6:35569281_A_G	G	A	338	123	15	329	133	11	0.65537	0.850085	0.97386	allele2	1.24202	0.763404	0.0456295	0.830851	0.90093	0.977213	1.24732	0.765601
NA	chr6:35537149_G_A	A	G	0	1	464	0	0	456	0.999731	NA	2.80632	allele1	410.518	0.148791	0.456556	0.499238	1	NA	NA	NA
rs139641407	chr6:35694286_C_T	T	C	0	4	472	0	5	468	0.995772	0.993345	0.803342	allele1	2.84853	0.214802	0.118	0.731115	0.752613	0.794093	2.96638	0.212577
NA	chr6:35697395_T_G	G	T	0	1	475	0	0	473	0.999737	NA	2.90908	allele1	425.654	0.154149	0.490373	0.483761	1	NA	NA	NA
rs180917003	chr6:35571085_T_G	G	T	0	5	471	0	2	471	0.993387	0.998939	2.18487	allele1	12.6213	0.500276	1.05205	0.305036	0.452275	2.49208	12.8771	0.482289
rs568942862	chr6:35705563_C_G	G	C	0	1	475	0	1	472	0.999737	0.999735	1.01819	allele1	12.5652	0.0825066	0.000243055	0.987561	1	0.993691	15.9107	0.0620603

## Sheet: Female
SNP_ID #	Chr_hg19Loc_Ref_Alt	Original Allele 1 (Alt hg19)	Original Allele 2 (Ref hg19)	Genotype 1-1 Case	Genotype 1-2 Case	Genotype 2-2 Case	Genotype 1-1 Control	Genotype 1-2 Control	Genotype 2-2 Control	HWE Cases	HWE Controls	Odds ratio	Coded (target) allele	95% CI up	95% CI low	Test Statistic	P value	Fishers Exact P	Fishers Odds ratio	Fisher OR 95% CI up	Fisher OR 95% CI low
NA	chr6:35640943_A_G	G	A	0	1	251	0	0	250	0.999502	NA	3.09967	allele1	454.415	0.163471	0.551506	0.457703	1	NA	NA	NA
NA	chr6:35569766_A_G	G	A	0	0	252	0	1	249	NA	0.999498	0.266583	allele1	5.12476	0.00180819	0.756458	0.384439	0.498008	NA	NA	NA
rs200891278	chr6:35571415_ATT_A	A	ATT	0	1	240	0	2	236	0.999479	0.997884	0.594654	allele1	4.50224	0.0541347	0.25963	0.610374	0.622267	0.492723	5.45233	0.0445271
NA	chr6:35571415_ATT_AT	AT	ATT	123	107	11	114	110	14	0.120287	0.167451	0.872285	allele2	1.18116	0.643008	0.779869	0.377181	0.471312	0.895061	1.18737	0.674712
NA	chr6:35571415_ATT_ATTT	ATTT	ATT	0	6	235	0	9	229	0.981036	0.956765	0.662287	allele1	1.81746	0.227001	0.637667	0.424557	0.448328	0.654062	1.85209	0.23098
rs148408826	chr6:35568393_T_C	C	T	0	0	252	0	1	249	NA	0.999498	0.330618	allele1	6.24489	0.00225878	0.528313	0.467317	0.498008	NA	NA	NA
rs146067306	chr6:35569586_T_C	C	T	0	1	251	0	3	247	0.999502	0.995456	0.43549	allele1	2.67302	0.0419561	0.782158	0.376482	0.372266	0.329357	3.17718	0.0341423
NA	chr6:35594320_C_T	T	C	0	1	251	0	0	250	0.999502	NA	2.96464	allele1	433.78	0.157093	0.508786	0.475665	1	NA	NA	NA
rs115927448	chr6:35694150_G_A	A	G	0	8	244	0	4	246	0.967753	0.991903	1.97449	allele1	6.93963	0.642929	1.39309	0.237884	0.384834	2	6.68478	0.598374
NA	chr6:35656977_C_T	T	C	0	0	252	0	0	250	NA	NA	NA	allele1	NA	NA	NA	NA	1	NA	NA	NA
NA	chr6:35705458_A_T	T	A	0	1	251	0	0	250	0.999502	NA	2.82676	allele1	414.094	0.149353	0.462078	0.496654	1	NA	NA	NA
NA	chr6:35687440_C_G	G	C	0	0	252	0	0	250	NA	NA	NA	allele1	NA	NA	NA	NA	1	NA	NA	NA
rs186143918	chr6:35698653_T_C	C	T	0	1	251	0	1	249	0.999502	0.999498	1.06785	allele1	13.2647	0.0859661	0.00319798	0.954903	1	0.992048	15.9051	0.0618769
NA	chr6:35543644_T_C	C	T	0	1	251	0	0	250	0.999502	NA	3.17126	allele1	465.179	0.167005	0.574477	0.448485	1	NA	NA	NA
NA	chr6:35548333_T_TG	TG	T	0	0	242	0	0	240	NA	NA	NA	allele1	NA	NA	NA	NA	1	NA	NA	NA
NA	chr6:35684400_G_A	A	G	0	0	252	0	1	249	NA	0.999498	0.353252	allele1	6.67621	0.00241285	0.463942	0.495788	0.498008	NA	NA	NA
NA	chr6:35592420_C_T	T	C	0	0	252	0	1	249	NA	0.999498	0.29958	allele1	5.69598	0.00204124	0.628666	0.427845	0.498008	NA	NA	NA
rs34866878	chr6:35544942_G_A	A	G	0	12	240	0	12	238	0.927785	0.927201	0.986397	allele1	2.22915	0.436581	0.00110959	0.973427	1	0.99187	2.22942	0.441283
rs112701458	chr6:35603420_C_T	T	C	0	0	249	0	0	233	NA	NA	NA	allele1	NA	NA	NA	NA	1	NA	NA	NA
NA	chr6:35592274_ATTT_ATTTT	ATTTT	ATTT	0	0	252	0	1	249	NA	0.999498	0.317147	allele1	6.04407	0.00215892	0.566908	0.45149	0.498008	NA	NA	NA
NA	chr6:35592274_ATTT_A	A	ATTT	0	13	239	0	12	238	0.915461	0.927201	1.07007	allele1	2.39248	0.482218	0.0281018	0.86687	1	1.07671	2.38329	0.486434
rs190329825	chr6:35704225_G_A	A	G	0	0	252	0	0	250	NA	NA	NA	allele1	NA	NA	NA	NA	1	NA	NA	NA
NA	chr6:35592274_ATTT_ATT	ATT	ATTT	165	79	8	159	85	6	0.925819	0.386498	0.950542	allele2	1.31321	0.687423	0.0947585	0.758213	0.872546	0.965014	1.32178	0.704545
NA	chr6:35592274_ATTT_TTTT	TTTT	ATTT	0	0	252	0	1	249	NA	0.999498	0.331725	allele1	6.28009	0.00226425	0.524041	0.469123	0.498008	NA	NA	NA
rs543325489	chr6:35691212_G_A	A	G	0	0	252	0	1	249	NA	0.999498	0.343385	allele1	6.48156	0.00234666	0.491328	0.483335	0.498008	NA	NA	NA
rs142859908	chr6:35687384_C_CT	CT	C	0	2	250	0	2	248	0.998002	0.997986	1.01331	allele1	6.61977	0.155103	0.000215588	0.988285	1	0.992032	7.07039	0.13919
rs74791723	chr6:35558397_C_G	G	C	0	1	251	0	0	250	0.999502	NA	2.97604	allele1	435.905	0.157288	0.511535	0.474475	1	NA	NA	NA
rs139157962	chr6:35542664_A_G	G	A	0	1	251	0	0	250	0.999502	NA	2.97604	allele1	435.905	0.157288	0.511535	0.474475	1	NA	NA	NA
rs78220087	chr6:35691333_A_G	G	A	1	17	234	1	23	226	0.537332	0.882803	0.74278	allele1	1.33448	0.405375	0.986291	0.320651	0.358927	0.74433	1.36962	0.404511
rs531263205	chr6:35679531_A_G	G	A	0	3	249	0	2	248	0.995492	0.997986	1.33291	allele1	8.09067	0.255725	0.119688	0.729373	1	1.49102	8.96187	0.248066
NA	chr6:35606773_AC_A	A	AC	0	12	240	0	12	238	0.927785	0.927201	0.986397	allele1	2.22915	0.436581	0.00110959	0.973427	1	0.99187	2.22942	0.441283
rs73746491	chr6:35552189_T_C	C	T	0	12	240	0	12	238	0.927785	0.927201	0.986397	allele1	2.22915	0.436581	0.00110959	0.973427	1	0.99187	2.22942	0.441283
rs190964415	chr6:35551932_C_T	T	C	0	1	251	0	1	249	0.999502	0.999498	1.0117	allele1	12.531	0.0816799	0.000100764	0.991991	1	0.992048	15.9051	0.0618769
NA	chr6:35687684_G_T	T	G	0	1	251	0	0	250	0.999502	NA	1.9718	allele1	302.208	0.0931447	0.175351	0.6754	1	NA	NA	NA
rs148611063	chr6:35541495_G_T	T	G	0	1	251	0	2	248	0.999502	0.997986	0.607676	allele1	4.60921	0.055247	0.237743	0.625841	0.623134	0.49503	5.477	0.0447424
NA	chr6:35619239_C_T	T	C	0	1	251	0	1	249	0.999502	0.999498	0.722409	allele1	9.43808	0.0552177	0.0737951	0.785889	1	0.992048	15.9051	0.0618769
rs560373411	chr6:35554132_G_A	A	G	0	1	251	0	0	250	0.999502	NA	3.20225	allele1	469.596	0.168752	0.585	0.444362	1	NA	NA	NA
NA	chr6:35699996_G_T	T	G	0	0	252	0	1	249	NA	0.999498	0.317157	allele1	5.98746	0.00216726	0.571054	0.44984	0.498008	NA	NA	NA
NA	chr6:35701200_C_G	G	C	0	0	252	0	1	249	NA	0.999498	0.340575	allele1	6.42799	0.00232753	0.499322	0.479798	0.498008	NA	NA	NA
rs6899478	chr6:35651987_G_A	A	G	132	93	24	116	111	22	0.451476	0.82147	0.881097	allele2	1.15328	0.671968	0.848577	0.356955	0.367433	0.874004	1.14722	0.665855
NA	chr6:35541950_G_GA	GA	G	0	1	251	0	0	250	0.999502	NA	2.94713	allele1	430.986	0.156372	0.503499	0.477967	1	NA	NA	NA
rs142332389	chr6:35700219_A_G	G	A	0	1	251	0	1	249	0.999502	0.999498	0.978716	allele1	12.1507	0.0788171	0.000343715	0.985208	1	0.992048	15.9051	0.0618769
rs60867971	chr6:35534861_G_A	A	G	0	5	247	0	8	242	0.987429	0.967491	0.634897	allele1	1.8625	0.199421	0.680108	0.40955	0.419256	0.616232	1.89678	0.200204
rs73746498	chr6:35570482_G_A	A	G	0	12	240	0	12	238	0.927785	0.927201	0.986397	allele1	2.22915	0.436581	0.00110959	0.973427	1	0.99187	2.22942	0.441283
rs6922997	chr6:35684709_A_G	G	A	0	1	251	0	0	250	0.999502	NA	2.97604	allele1	435.905	0.157288	0.511535	0.474475	1	NA	NA	NA
NA	chr6:35592307_C_G	G	C	0	0	252	0	1	249	NA	0.999498	0.261178	allele1	5.01391	0.00177256	0.782057	0.376513	0.498008	NA	NA	NA
rs528123977	chr6:35695570_G_A	A	G	0	2	249	0	1	248	0.997994	0.999496	1.60803	allele1	17.687	0.211645	0.215784	0.642271	1	1.988	21.9955	0.17968
rs183347446	chr6:35687829_T_C	C	T	0	5	247	0	4	246	0.987429	0.991903	1.26404	allele1	4.76088	0.353875	0.134	0.71478	1	1.24248	4.65425	0.33169
NA	chr6:35542650_A_G	G	A	0	0	252	0	0	250	NA	NA	NA	allele1	NA	NA	NA	NA	1	NA	NA	NA
rs574855911	chr6:35554636_T_C	C	T	0	0	252	0	0	250	NA	NA	NA	allele1	NA	NA	NA	NA	1	NA	NA	NA
NA	chr6:35684854_C_A	A	C	0	0	252	0	0	250	NA	NA	NA	allele1	NA	NA	NA	NA	1	NA	NA	NA
rs567496920	chr6:35543534_C_A	A	C	0	0	252	0	0	250	NA	NA	NA	allele1	NA	NA	NA	NA	1	NA	NA	NA
rs192417627	chr6:35695200_T_C	C	T	0	0	252	0	1	249	NA	0.999498	0.327598	allele1	6.1797	0.00223933	0.5381	0.463221	0.498008	NA	NA	NA
NA	chr6:35550902_T_C	C	T	0	1	251	0	1	249	0.999502	0.999498	1.0223	allele1	12.6811	0.0824263	0.000361785	0.984825	1	0.992048	15.9051	0.0618769
rs112917942	chr6:35564917_C_T	T	C	0	5	247	0	4	246	0.987429	0.991903	1.20737	allele1	4.54004	0.338466	0.086538	0.768625	1	1.24248	4.65425	0.33169
NA	chr6:35550813_ATGCTTGTGCCAC_A	A	ATGCTTGTGCCAC	0	0	252	0	1	249	NA	0.999498	0.326517	allele1	6.25032	0.00221871	0.53533	0.464375	0.498008	NA	NA	NA
rs140045640	chr6:35536831_GC_G	G	GC	3	44	205	3	47	200	0.935064	0.991908	0.936933	allele1	1.40749	0.62252	0.0987317	0.753357	0.755591	0.92885	1.39665	0.617736
rs75710780	chr6:35632917_C_A	A	C	0	8	244	0	8	242	0.967753	0.967491	1.03347	allele1	2.7697	0.385848	0.00443871	0.946881	1	0.991935	2.66394	0.369354
rs533756353	chr6:35534902_AG_A	A	AG	0	0	252	0	0	250	NA	NA	NA	allele1	NA	NA	NA	NA	1	NA	NA	NA
NA	chr6:35655948_C_G	G	C	0	0	252	0	0	250	NA	NA	NA	allele1	NA	NA	NA	NA	1	NA	NA	NA
rs376720171	chr6:35543288_AG_A	A	AG	0	0	252	0	0	250	NA	NA	NA	allele1	NA	NA	NA	NA	1	NA	NA	NA
rs2143404	chr6:35610681_T_C	C	T	182	64	6	172	75	3	0.991228	0.252557	0.904963	allele2	1.28261	0.637225	0.31496	0.574652	0.664218	0.918542	1.29149	0.653293
rs532924264	chr6:35571269_A_C	C	A	0	0	252	0	0	250	NA	NA	NA	allele1	NA	NA	NA	NA	1	NA	NA	NA
NA	chr6:35571294_T_C	C	T	0	0	252	0	1	249	NA	0.999498	0.356505	allele1	6.74002	0.00243474	0.455285	0.499836	0.498008	NA	NA	NA
rs77379145	chr6:35687937_G_A	A	G	1	17	234	1	23	226	0.537332	0.882803	0.74278	allele1	1.33448	0.405375	0.986291	0.320651	0.358927	0.74433	1.36962	0.404511
rs73746493	chr6:35553345_A_G	G	A	0	12	240	0	12	238	0.927785	0.927201	0.986397	allele1	2.22915	0.436581	0.00110959	0.973427	1	0.99187	2.22942	0.441283
rs10631894	chr6:35550856_C_CCTCT	CCTCT	C	0	0	252	0	0	250	NA	NA	NA	allele1	NA	NA	NA	NA	1	NA	NA	NA
rs10631894	chr6:35550856_C_CCT	CCT	C	0	13	239	0	12	238	0.915461	0.927201	1.07007	allele1	2.39248	0.482218	0.0281018	0.86687	1	1.07671	2.38329	0.486434
NA	chr6:35541371_AT_A	A	AT	0	0	252	0	0	250	NA	NA	NA	allele1	NA	NA	NA	NA	1	NA	NA	NA
rs35283903	chr6:35551125_TA_T	T	TA	0	1	251	0	0	250	0.999502	NA	2.97604	allele1	435.905	0.157288	0.511535	0.474475	1	NA	NA	NA
NA	chr6:35700911_T_G	G	T	0	0	252	0	1	249	NA	0.999498	0.331725	allele1	6.28009	0.00226425	0.524041	0.469123	0.498008	NA	NA	NA
rs116384035	chr6:35536741_G_T	T	G	0	2	250	0	4	246	0.998002	0.991903	0.573121	allele1	2.61394	0.0990713	0.51069	0.47484	0.450095	0.494024	2.70951	0.0900752
NA	chr6:35693634_C_A	A	C	0	1	251	0	0	250	0.999502	NA	3.14496	allele1	460.419	0.166424	0.567951	0.451074	1	NA	NA	NA
rs368049060	chr6:35558492_A_C	C	A	0	2	250	0	0	250	0.998002	NA	5.14547	allele1	711.048	0.416117	1.50562	0.219808	0.499509	NA	NA	NA
rs142222787	chr6:35541859_G_A	A	G	0	1	251	0	0	250	0.999502	NA	2.97604	allele1	435.905	0.157288	0.511535	0.474475	1	NA	NA	NA
rs2817035	chr6:35696363_G_A	A	G	27	89	136	20	114	116	0.114739	0.544466	0.89073	allele1	1.16236	0.68151	0.725459	0.394359	0.40743	0.889988	1.16726	0.678578
rs79154270	chr6:35619297_A_G	G	A	0	0	252	0	0	250	NA	NA	NA	allele1	NA	NA	NA	NA	1	NA	NA	NA
rs148043129	chr6:35610553_T_C	C	T	0	2	250	0	1	249	0.998002	0.999498	1.70207	allele1	18.7631	0.223713	0.270495	0.603	1	1.98805	21.9957	0.179686
NA	chr6:35705465_T_A	A	T	0	1	251	0	0	250	0.999502	NA	3.26719	allele1	487.074	0.165366	0.587814	0.443266	1	NA	NA	NA
NA	chr6:35655463_C_T	T	C	0	1	251	0	0	250	0.999502	NA	3.26855	allele1	478.715	0.172781	0.608	0.435436	1	NA	NA	NA
rs147436407	chr6:35698758_G_C	C	G	0	3	249	0	3	247	0.995492	0.995456	1.05401	allele1	5.04244	0.220322	0.0047314	0.945161	1	0.992016	4.93879	0.199258
NA	chr6:35695639_C_A	A	C	0	1	242	0	0	242	0.999484	NA	3.09774	allele1	453.443	0.163978	0.552462	0.457313	1	NA	NA	NA
NA	chr6:35550328_G_A	A	G	0	1	251	0	0	250	0.999502	NA	3.04898	allele1	446.108	0.161573	0.536774	0.463773	1	NA	NA	NA
rs77677939	chr6:35694577_C_T	T	C	1	17	234	1	23	226	0.537332	0.882803	0.74278	allele1	1.33448	0.405375	0.986291	0.320651	0.358927	0.74433	1.36962	0.404511
rs55922240	chr6:35608096_T_C	C	T	4	45	203	3	46	201	0.71903	0.980022	1.02038	allele1	1.52494	0.683134	0.00977494	0.921243	1	1.01245	1.5169	0.675759
NA	chr6:35610869_G_A	A	G	0	0	252	0	0	250	NA	NA	NA	allele1	NA	NA	NA	NA	1	NA	NA	NA
NA	chr6:35558648_A_G	G	A	0	0	251	0	0	250	NA	NA	NA	allele1	NA	NA	NA	NA	1	NA	NA	NA
NA	chr6:35696019_C_G	G	C	0	1	250	0	0	250	0.9995	NA	2.96325	allele1	433.347	0.157225	0.508842	0.47564	1	NA	NA	NA
NA	chr6:35686251_TC_T	T	TC	0	0	252	0	0	250	NA	NA	NA	allele1	NA	NA	NA	NA	1	NA	NA	NA
rs529259707	chr6:35699498_G_C	C	G	0	1	250	0	2	246	0.9995	0.99797	0.608517	allele1	4.61579	0.0553217	0.236399	0.626819	0.622376	0.493014	5.45481	0.0445594
rs191947602	chr6:35687315_C_T	T	C	0	1	251	0	2	248	0.999502	0.997986	0.607676	allele1	4.60921	0.055247	0.237743	0.625841	0.623134	0.49503	5.477	0.0447424
rs73729770	chr6:35686944_T_C	C	T	0	0	252	0	2	248	NA	0.997986	0.195768	allele1	2.43053	0.00141489	1.48579	0.222871	0.247763	NA	NA	NA
NA	chr6:35652455_G_A	A	G	0	0	252	0	0	250	NA	NA	NA	allele1	NA	NA	NA	NA	1	NA	NA	NA
rs10947565	chr6:35694926_G_A	A	G	7	89	156	3	77	170	0.393612	0.20635	1.35003	allele1	1.89759	0.964841	3.06419	0.0800349	0.123248	1.29048	1.77708	0.937118
rs540511674	chr6:35699452_G_C	C	G	0	2	250	0	0	250	0.998002	NA	4.66937	allele1	648.862	0.371041	1.29643	0.254866	0.499509	NA	NA	NA
rs59320339	chr6:35550915_A_G	G	A	0	12	240	0	12	238	0.927785	0.927201	0.986397	allele1	2.22915	0.436581	0.00110959	0.973427	1	0.99187	2.22942	0.441283
rs149991195	chr6:35549645_C_T	T	C	0	1	251	0	0	250	0.999502	NA	2.97604	allele1	435.905	0.157288	0.511535	0.474475	1	NA	NA	NA
NA	chr6:35699464_C_G	G	C	0	0	252	0	1	249	NA	0.999498	0.349204	allele1	6.59725	0.00238557	0.474929	0.490728	0.498008	NA	NA	NA
rs536979233	chr6:35696611_A_G	G	A	0	0	252	0	0	250	NA	NA	NA	allele1	NA	NA	NA	NA	1	NA	NA	NA
rs114623987	chr6:35637377_C_T	T	C	0	5	247	0	7	243	0.987429	0.975114	0.725234	allele1	2.21139	0.223533	0.32033	0.571409	0.577391	0.705697	2.23853	0.222471
rs577045284	chr6:35553078_T_C	C	T	0	0	252	0	0	250	NA	NA	NA	allele1	NA	NA	NA	NA	1	NA	NA	NA
rs148378472	chr6:35690389_G_A	A	G	0	0	252	0	2	248	NA	0.997986	0.202391	allele1	2.52132	0.00146143	1.41574	0.234106	0.247763	NA	NA	NA
rs3800373	chr6:35542476_C_A	A	C	128	105	19	129	97	24	0.923545	0.658669	0.9698	allele2	1.27318	0.738428	0.0488487	0.825079	0.8345	0.969816	1.27492	0.737725
NA	chr6:35570149_A_C	C	A	0	0	252	0	0	250	NA	NA	NA	allele1	NA	NA	NA	NA	1	NA	NA	NA
rs550246853	chr6:35687155_T_C	C	T	0	2	250	0	0	250	0.998002	NA	4.66937	allele1	648.862	0.371041	1.29643	0.254866	0.499509	NA	NA	NA
rs75712173	chr6:35592407_T_C	C	T	0	0	252	0	1	249	NA	0.999498	0.330618	allele1	6.24489	0.00225878	0.528313	0.467317	0.498008	NA	NA	NA
NA	chr6:35686254_A_T	T	A	0	0	252	0	0	250	NA	NA	NA	allele1	NA	NA	NA	NA	1	NA	NA	NA
NA	chr6:35543307_C_T	T	C	0	0	252	0	1	249	NA	0.999498	0.331725	allele1	6.28009	0.00226425	0.524041	0.469123	0.498008	NA	NA	NA
rs180923765	chr6:35551668_G_A	A	G	0	3	249	1	1	248	0.995492	1.04e-24	1.01481	allele1	3.85291	0.266425	0.000558897	0.981139	1	0.992016	4.93879	0.199258
rs562846152	chr6:35686778_G_A	A	G	0	1	251	0	0	250	0.999502	NA	4.59812	allele1	744.761	0.192723	0.868747	0.351302	1	NA	NA	NA
rs549248404	chr6:35694056_C_T	T	C	0	1	251	0	0	250	0.999502	NA	3.08215	allele1	451.076	0.163233	0.547514	0.459335	1	NA	NA	NA
rs74335585	chr6:35536845_A_G	G	A	0	1	251	0	0	250	0.999502	NA	2.97604	allele1	435.905	0.157288	0.511535	0.474475	1	NA	NA	NA
rs142925622	chr6:35565058_C_T	T	C	0	0	252	0	2	248	NA	0.997986	0.154673	allele1	1.96414	0.00111019	1.96323	0.161168	0.247763	NA	NA	NA
rs528419064	chr6:35633011_T_G	G	T	0	1	251	0	4	246	0.999502	0.991903	0.333481	allele1	1.82051	0.0332332	1.54683	0.213605	0.215959	0.246521	2.21343	0.0274562
rs371833025	chr6:35655984_G_C	C	G	0	0	237	0	1	234	NA	0.999466	0.148372	allele1	3.30023	0.000945813	1.45307	0.228035	0.497881	NA	NA	NA
NA	chr6:35655581_T_C	C	T	0	0	252	0	1	249	NA	0.999498	0.347278	allele1	6.5944	0.00236753	0.478298	0.489194	0.498008	NA	NA	NA
NA	chr6:35666570_A_G	G	A	0	0	251	0	1	249	NA	0.999498	0.332706	allele1	6.29025	0.00227217	0.521645	0.470141	0.499002	NA	NA	NA
rs147557402	chr6:35538826_A_G	G	A	0	1	251	0	0	250	0.999502	NA	2.97604	allele1	435.905	0.157288	0.511535	0.474475	1	NA	NA	NA
rs190161400	chr6:35543318_A_T	T	A	0	0	252	0	0	250	NA	NA	NA	allele1	NA	NA	NA	NA	1	NA	NA	NA
rs539689927	chr6:35696871_G_A	A	G	0	3	249	0	1	249	0.995492	0.999498	2.44329	allele1	25.3282	0.398864	0.909245	0.340315	0.624263	2.98802	28.8243	0.309749
NA	chr6:35544815_TCCTGCGGTC_T	T	TCCTGCGGTC	0	0	252	0	1	249	NA	0.999498	0.340315	allele1	6.41566	0.00232685	0.500513	0.479275	0.498008	NA	NA	NA
rs9380526	chr6:35658327_C_T	T	C	118	103	31	103	115	32	0.521116	0.999936	0.880033	allele2	1.13791	0.679488	0.948969	0.329982	0.318948	0.872843	1.13298	0.672434
NA	chr6:35542967_C_T	T	C	0	0	252	0	0	250	NA	NA	NA	allele1	NA	NA	NA	NA	1	NA	NA	NA
rs116659810	chr6:35579330_T_C	C	T	0	1	251	0	0	250	0.999502	NA	2.97604	allele1	435.905	0.157288	0.511535	0.474475	1	NA	NA	NA
rs529108421	chr6:35631010_G_A	A	G	0	0	252	0	0	250	NA	NA	NA	allele1	NA	NA	NA	NA	1	NA	NA	NA
NA	chr6:35678173_G_C	C	G	0	1	251	0	0	250	0.999502	NA	2.64864	allele1	388.6	0.139403	0.402253	0.525928	1	NA	NA	NA
rs140664762	chr6:35554071_G_A	A	G	0	9	243	0	1	249	0.959203	0.999498	6.03868	allele1	56.9334	1.35806	5.85355	0.0155457	0.0208843	9.07273	71.8825	1.14512
rs562262223	chr6:35536819_G_T	T	G	0	1	251	0	0	250	0.999502	NA	4.59812	allele1	744.761	0.192723	0.868747	0.351302	1	NA	NA	NA
NA	chr6:35697553_C_T	T	C	0	0	252	0	0	250	NA	NA	NA	allele1	NA	NA	NA	NA	1	NA	NA	NA
rs13192954	chr6:35633456_A_G	G	A	2	14	236	0	23	227	0.00897232	0.747798	0.781625	allele1	1.42495	0.420019	0.644347	0.422141	0.429653	0.768116	1.44166	0.409253
NA	chr6:35551347_G_C	C	G	0	1	251	0	0	250	0.999502	NA	2.52238	allele1	373.41	0.129855	0.355168	0.551202	1	NA	NA	NA
rs75950706	chr6:35610470_G_A	A	G	0	1	251	0	2	248	0.999502	0.997986	0.607676	allele1	4.60921	0.055247	0.237743	0.625841	0.623134	0.49503	5.477	0.0447424
NA	chr6:35649350_TTCTGAGATTCATCTATGTTGCTA_T	T	TTCTGAGATTCATCTATGTTGCTA	0	0	252	0	0	250	NA	NA	NA	allele1	NA	NA	NA	NA	1	NA	NA	NA
rs66957944	chr6:35541420_AT_A	A	AT	0	12	237	0	14	229	0.926906	0.898622	0.831322	allele1	1.81564	0.375607	0.216359	0.641828	0.694303	0.832452	1.8185	0.381069
NA	chr6:35541420_AT_ATT	ATT	AT	0	0	249	0	2	241	NA	0.997927	0.204719	allele1	2.53903	0.00148019	1.39857	0.236962	0.243685	NA	NA	NA
NA	chr6:35686415_C_A	A	C	0	0	252	0	1	249	NA	0.999498	0.334377	allele1	6.31578	0.00228447	0.517057	0.4721	0.498008	NA	NA	NA
rs138172250	chr6:35658191_G_A	A	G	0	0	251	0	1	247	NA	0.999494	0.324762	allele1	6.55258	0.00215989	0.519597	0.471013	0.496994	NA	NA	NA
rs554175162	chr6:35550164_G_A	A	G	0	1	251	0	0	250	0.999502	NA	3.08836	allele1	452.048	0.163502	0.549413	0.458558	1	NA	NA	NA
NA	chr6:35698136_G_A	A	G	0	1	251	0	0	250	0.999502	NA	3.04423	allele1	450.528	0.156856	0.523732	0.469254	1	NA	NA	NA
NA	chr6:35631850_G_A	A	G	0	0	252	0	0	250	NA	NA	NA	allele1	NA	NA	NA	NA	1	NA	NA	NA
NA	chr6:35688314_C_A	A	C	0	0	252	0	1	249	NA	0.999498	0.340406	allele1	6.43615	0.00232472	0.499121	0.479887	0.498008	NA	NA	NA
rs146012831	chr6:35548560_C_T	T	C	0	1	249	0	0	247	0.999498	NA	2.96256	allele1	433.942	0.156566	0.507051	0.476418	1	NA	NA	NA
NA	chr6:35662343_T_C	C	T	0	1	251	0	0	250	0.999502	NA	3.09357	allele1	455.028	0.161818	0.546012	0.459952	1	NA	NA	NA
NA	chr6:35552374_G_A	A	G	0	0	252	0	0	250	NA	NA	NA	allele1	NA	NA	NA	NA	1	NA	NA	NA
NA	chr6:35687654_C_T	T	C	0	1	251	0	0	250	0.999502	NA	3.02429	allele1	442.443	0.160312	0.528709	0.46715	1	NA	NA	NA
rs2766536	chr6:35695541_G_T	T	G	27	90	135	20	114	116	0.139631	0.544466	0.898854	allele1	1.17309	0.687727	0.615654	0.432667	0.44806	0.898701	1.17835	0.68542
NA	chr6:35695415_C_T	T	C	0	1	251	0	0	250	0.999502	NA	3.12164	allele1	456.615	0.165535	0.561145	0.453799	1	NA	NA	NA
rs187804420	chr6:35693969_C_T	T	C	0	0	252	0	0	250	NA	NA	NA	allele1	NA	NA	NA	NA	1	NA	NA	NA
NA	chr6:35652146_G_A	A	G	0	1	251	0	0	248	0.999502	NA	3.00607	allele1	439.634	0.159474	0.522994	0.469567	1	NA	NA	NA
rs9348981	chr6:35687249_T_G	G	T	22	108	122	18	109	123	0.962805	0.649413	1.05183	allele1	1.38722	0.798053	0.128778	0.719703	0.729592	1.05721	1.38645	0.806154
rs144600779	chr6:35588038_C_T	T	C	0	0	252	0	0	250	NA	NA	NA	allele1	NA	NA	NA	NA	1	NA	NA	NA
NA	chr6:35700988_C_T	T	C	0	0	252	0	0	250	NA	NA	NA	allele1	NA	NA	NA	NA	1	NA	NA	NA
NA	chr6:35695088_G_C	C	G	0	0	252	0	0	250	NA	NA	NA	allele1	NA	NA	NA	NA	1	NA	NA	NA
rs192745634	chr6:35537000_G_A	A	G	0	0	252	0	0	250	NA	NA	NA	allele1	NA	NA	NA	NA	1	NA	NA	NA
rs183327856	chr6:35687372_T_C	C	T	0	0	252	0	1	249	NA	0.999498	0.334577	allele1	6.3375	0.00228322	0.51533	0.472841	0.498008	NA	NA	NA
NA	chr6:35551523_G_C	C	G	0	0	252	0	0	250	NA	NA	NA	allele1	NA	NA	NA	NA	1	NA	NA	NA
rs74943948	chr6:35695518_C_A	A	C	0	6	246	0	9	241	0.981876	0.958871	0.693558	allele1	1.8922	0.238984	0.50815	0.475941	0.449472	0.657296	1.86057	0.232207
rs535417398	chr6:35553004_G_A	A	G	0	1	251	0	0	250	0.999502	NA	3.11236	allele1	455.255	0.165046	0.558078	0.455035	1	NA	NA	NA
NA	chr6:35534879_T_G	G	T	0	0	252	0	0	250	NA	NA	NA	allele1	NA	NA	NA	NA	1	NA	NA	NA
NA	chr6:35554324_G_T	T	G	0	1	251	0	0	250	0.999502	NA	3.0589	allele1	447.403	0.16224	0.540429	0.462255	1	NA	NA	NA
NA	chr6:35631047_G_A	A	G	0	0	252	0	0	250	NA	NA	NA	allele1	NA	NA	NA	NA	1	NA	NA	NA
rs573912960	chr6:35686740_G_A	A	G	0	1	251	0	1	249	0.999502	0.999498	1.02553	allele1	12.73	0.0826449	0.000472314	0.982661	1	0.992048	15.9051	0.0618769
rs7754640	chr6:35551029_T_C	C	T	0	1	251	0	0	250	0.999502	NA	2.97604	allele1	435.905	0.157288	0.511535	0.474475	1	NA	NA	NA
rs114640518	chr6:35699453_A_C	C	A	0	1	251	0	3	247	0.999502	0.995456	0.427033	allele1	2.61822	0.04117	0.82166	0.364695	0.372266	0.329357	3.17718	0.0341423
rs75901890	chr6:35570475_G_A	A	G	0	1	251	0	0	250	0.999502	NA	2.97604	allele1	435.905	0.157288	0.511535	0.474475	1	NA	NA	NA
NA	chr6:35657327_C_A	A	C	0	0	252	0	0	250	NA	NA	NA	allele1	NA	NA	NA	NA	1	NA	NA	NA
NA	chr6:35579158_C_A	A	C	0	0	252	0	0	250	NA	NA	NA	allele1	NA	NA	NA	NA	1	NA	NA	NA
rs12527329	chr6:35610751_A_T	T	A	4	45	203	3	46	201	0.71903	0.980022	1.02038	allele1	1.52494	0.683134	0.00977494	0.921243	1	1.01245	1.5169	0.675759
rs147823312	chr6:35688180_G_T	T	G	0	0	252	0	6	244	NA	0.981729	0.0740587	allele1	0.632899	0.00056652	6.24316	0.0124674	0.0150259	NA	NA	NA
NA	chr6:35695462_T_C	C	T	0	0	252	0	1	249	NA	0.999498	0.319915	allele1	6.13523	0.0021722	0.555242	0.456184	0.498008	NA	NA	NA
NA	chr6:35687765_C_G	G	C	0	1	251	0	0	250	0.999502	NA	3.30554	allele1	487.196	0.172069	0.613	0.433635	1	NA	NA	NA
NA	chr6:35558341_TTCTC_T	T	TTCTC	0	1	251	0	0	250	0.999502	NA	2.84693	allele1	416.581	0.150833	0.469733	0.49311	1	NA	NA	NA
rs553419728	chr6:35564343_T_A	A	T	0	0	252	0	1	249	NA	0.999498	0.322449	allele1	6.09389	0.00220247	0.553458	0.456908	0.498008	NA	NA	NA
rs9470085	chr6:35700433_A_G	G	A	0	0	252	0	1	249	NA	0.999498	0.320731	allele1	6.04614	0.00219299	0.560056	0.454238	0.498008	NA	NA	NA
rs149237370	chr6:35548142_C_A	A	C	0	0	252	0	1	249	NA	0.999498	0.325962	allele1	6.57679	0.00216787	0.516037	0.472537	0.498008	NA	NA	NA
rs143262325	chr6:35686174_G_C	C	G	0	0	252	0	0	250	NA	NA	NA	allele1	NA	NA	NA	NA	1	NA	NA	NA
NA	chr6:35549364_AAAAACAAAAC_AAAAAC	AAAAAC	AAAAACAAAAC	152	85	15	142	98	10	0.797641	0.387795	0.951814	allele2	1.27941	0.707675	0.107281	0.743261	0.82258	0.957039	1.28295	0.713918
rs563539959	chr6:35549364_AAAAACAAAAC_A	A	AAAAACAAAAC	0	38	214	2	33	215	0.43264	0.84401	1.00373	allele1	1.61608	0.62367	0.000236757	0.987723	1	1.02042	1.63364	0.63738
NA	chr6:35549364_AAAAACAAAAC_AAAAACAAAACAAAAC	AAAAACAAAACAAAAC	AAAAACAAAAC	0	5	247	0	9	241	0.987429	0.958871	0.551279	allele1	1.56704	0.175937	1.23525	0.266389	0.296655	0.546649	1.64274	0.181907
rs575259136	chr6:35691428_AAAG_A	A	AAAG	0	0	252	0	1	249	NA	0.999498	0.356505	allele1	6.74002	0.00243474	0.455285	0.499836	0.498008	NA	NA	NA
NA	chr6:35694993_T_A	A	T	0	0	252	0	0	250	NA	NA	NA	allele1	NA	NA	NA	NA	1	NA	NA	NA
rs142290913	chr6:35632990_T_C	C	T	0	1	251	0	0	250	0.999502	NA	2.97604	allele1	435.905	0.157288	0.511535	0.474475	1	NA	NA	NA
rs16878812	chr6:35569562_A_G	G	A	5	53	194	4	55	191	0.829247	0.999842	0.996141	allele1	1.44763	0.685452	0.000413439	0.983778	1	0.99093	1.43955	0.682119
NA	chr6:35573913_T_C	C	T	0	0	252	0	1	249	NA	0.999498	0.260439	allele1	5.00442	0.00176685	0.784934	0.375636	0.498008	NA	NA	NA
rs541898135	chr6:35694905_A_C	C	A	0	1	251	0	1	249	0.999502	0.999498	1.02144	allele1	12.6617	0.0824041	0.000334938	0.985398	1	0.992048	15.9051	0.0618769
NA	chr6:35565252_T_C	C	T	0	0	252	0	0	250	NA	NA	NA	allele1	NA	NA	NA	NA	1	NA	NA	NA
NA	chr6:35630973_G_A	A	G	0	0	252	0	0	250	NA	NA	NA	allele1	NA	NA	NA	NA	1	NA	NA	NA
rs6914582	chr6:35686437_T_C	C	T	0	0	252	0	2	248	NA	0.997986	0.196512	allele1	2.43615	0.00142106	1.48011	0.223757	0.247763	NA	NA	NA
rs570047641	chr6:35696650_C_T	T	C	0	0	252	0	1	249	NA	0.999498	0.347804	allele1	6.63349	0.00236688	0.475252	0.490581	0.498008	NA	NA	NA
NA	chr6:35541438_CAAT_C	C	CAAT	0	1	251	0	0	250	0.999502	NA	2.27494	allele1	337.689	0.116324	0.275926	0.599384	1	NA	NA	NA
NA	chr6:35694360_G_A	A	G	0	1	250	0	0	250	0.9995	NA	3.25622	allele1	477.394	0.171702	0.603038	0.437421	1	NA	NA	NA
rs111643517	chr6:35554640_CAT_C	C	CAT	0	1	251	0	0	250	0.999502	NA	2.97604	allele1	435.905	0.157288	0.511535	0.474475	1	NA	NA	NA
rs140458482	chr6:35549624_T_C	C	T	0	0	252	0	1	249	NA	0.999498	0.188975	allele1	4.07979	0.00122087	1.12205	0.289478	0.498008	NA	NA	NA
rs16878806	chr6:35569119_T_C	C	T	0	12	240	0	12	238	0.927785	0.927201	0.986397	allele1	2.22915	0.436581	0.00110959	0.973427	1	0.99187	2.22942	0.441283
NA	chr6:35688294_G_T	T	G	0	0	252	0	1	249	NA	0.999498	0.336995	allele1	6.36302	0.00230268	0.509499	0.475356	0.498008	NA	NA	NA
rs537651626	chr6:35684375_T_C	C	T	0	0	252	0	0	250	NA	NA	NA	allele1	NA	NA	NA	NA	1	NA	NA	NA
rs184713198	chr6:35606608_A_G	G	A	0	0	252	0	0	250	NA	NA	NA	allele1	NA	NA	NA	NA	1	NA	NA	NA
NA	chr6:35666599_C_T	T	C	0	1	248	0	0	249	0.999496	NA	3.1687	allele1	464.139	0.167459	0.575	0.448196	1	NA	NA	NA
NA	chr6:35631722_G_A	A	G	0	1	251	0	0	250	0.999502	NA	3.24404	allele1	475.502	0.171155	0.599295	0.438847	1	NA	NA	NA
rs529213776	chr6:35549656_C_T	T	C	0	1	251	0	0	250	0.999502	NA	2.9495	allele1	432.224	0.155702	0.502299	0.478492	1	NA	NA	NA
rs11545925	chr6:35542526_T_A	A	T	3	42	207	3	44	203	0.872546	0.940138	0.954907	allele1	1.44376	0.630664	0.04807	0.826456	0.832032	0.947368	1.43743	0.624382
NA	chr6:35637034_A_G	G	A	0	0	252	0	1	249	NA	0.999498	0.327598	allele1	6.1797	0.00223933	0.5381	0.463221	0.498008	NA	NA	NA
rs186874422	chr6:35657521_G_A	A	G	0	0	234	0	1	227	NA	0.999449	0.386805	allele1	7.59531	0.00260144	0.372243	0.541784	0.493506	NA	NA	NA
NA	chr6:35554338_G_C	C	G	0	0	252	0	1	249	NA	0.999498	0.351583	allele1	6.63573	0.00240277	0.468872	0.493507	0.498008	NA	NA	NA
NA	chr6:35656891_T_G	G	T	0	1	251	0	0	250	0.999502	NA	3.08215	allele1	451.076	0.163233	0.547514	0.459335	1	NA	NA	NA
NA	chr6:35697214_C_G	G	C	0	0	252	0	0	250	NA	NA	NA	allele1	NA	NA	NA	NA	1	NA	NA	NA
NA	chr6:35697402_G_A	A	G	0	0	252	0	0	250	NA	NA	NA	allele1	NA	NA	NA	NA	1	NA	NA	NA
NA	chr6:35544815_TCCTGCGGTC_GCCTGCGGTC	GCCTGCGGTC	TCCTGCGGTC	0	0	252	0	1	249	NA	0.999498	0.319915	allele1	6.13523	0.0021722	0.555242	0.456184	0.498008	NA	NA	NA
NA	chr6:35536983_G_A	A	G	0	0	252	0	0	250	NA	NA	NA	allele1	NA	NA	NA	NA	1	NA	NA	NA
NA	chr6:35547934_T_C	C	T	0	0	252	0	1	249	NA	0.999498	0.353135	allele1	6.71785	0.0024057	0.461922	0.496727	0.498008	NA	NA	NA
NA	chr6:35636978_AC_A	A	AC	0	1	251	0	0	250	0.999502	NA	3.04015	allele1	445.814	0.160218	0.531562	0.465951	1	NA	NA	NA
rs77715420	chr6:35551780_C_A	A	C	0	5	247	0	8	242	0.987429	0.967491	0.634897	allele1	1.8625	0.199421	0.680108	0.40955	0.419256	0.616232	1.89678	0.200204
NA	chr6:35696029_G_T	T	G	0	0	251	0	0	250	NA	NA	NA	allele1	NA	NA	NA	NA	1	NA	NA	NA
NA	chr6:35690357_C_A	A	C	0	1	251	0	0	250	0.999502	NA	3.24664	allele1	475.19	0.171904	0.601825	0.437883	1	NA	NA	NA
NA	chr6:35534872_TG_T	T	TG	0	0	252	0	0	250	NA	NA	NA	allele1	NA	NA	NA	NA	1	NA	NA	NA
NA	chr6:35551780_C_T	T	C	0	0	252	0	0	250	NA	NA	NA	allele1	NA	NA	NA	NA	1	NA	NA	NA
NA	chr6:35658279_A_G	G	A	0	1	251	0	1	249	0.999502	0.999498	0.875673	allele1	10.9584	0.0697159	0.0129394	0.909435	1	0.992048	15.9051	0.0618769
NA	chr6:35603644_T_C	C	T	0	0	252	0	1	249	NA	0.999498	0.266583	allele1	5.12476	0.00180819	0.756458	0.384439	0.498008	NA	NA	NA
rs72186809	chr6:35606775_TTCAGG_T	T	TTCAGG	0	12	240	0	12	238	0.927785	0.927201	0.986397	allele1	2.22915	0.436581	0.00110959	0.973427	1	0.99187	2.22942	0.441283
NA	chr6:35554445_T_C	C	T	0	0	252	0	0	250	NA	NA	NA	allele1	NA	NA	NA	NA	1	NA	NA	NA
rs73748206	chr6:35607955_C_T	T	C	0	12	240	0	12	238	0.927785	0.927201	0.986397	allele1	2.22915	0.436581	0.00110959	0.973427	1	0.99187	2.22942	0.441283
rs115014304	chr6:35606663_G_A	A	G	0	1	251	0	2	248	0.999502	0.997986	0.607676	allele1	4.60921	0.055247	0.237743	0.625841	0.623134	0.49503	5.477	0.0447424
rs78996577	chr6:35554152_A_G	G	A	0	1	251	0	0	250	0.999502	NA	2.97604	allele1	435.905	0.157288	0.511535	0.474475	1	NA	NA	NA
NA	chr6:35694200_C_A	A	C	0	1	251	0	0	250	0.999502	NA	3.20955	allele1	471.632	0.168287	0.585	0.44432	1	NA	NA	NA
rs570426590	chr6:35607823_ATTG_A	A	ATTG	0	1	251	0	6	244	0.999502	0.981729	0.224496	allele1	1.07918	0.0232564	3.4479	0.0633322	0.0684223	0.163685	1.36461	0.019634
rs533821281	chr6:35700965_G_GAA	GAA	G	0	0	252	0	0	250	NA	NA	NA	allele1	NA	NA	NA	NA	1	NA	NA	NA
NA	chr6:35705412_A_G	G	A	0	1	251	0	0	250	0.999502	NA	3.2119	allele1	471.671	0.16868	0.587	0.443738	1	NA	NA	NA
rs143018638	chr6:35679692_C_T	T	C	0	4	248	0	5	245	0.991968	0.987327	0.831111	allele1	2.97371	0.220417	0.0829716	0.77331	0.751944	0.792	2.96677	0.21143
rs2766538	chr6:35699087_C_G	G	C	166	72	14	165	76	9	0.271088	0.997694	1.06798	allele2	1.44943	0.788079	0.179956	0.671411	0.690037	1.0691	1.46268	0.78142
rs7751693	chr6:35695274_G_A	A	G	1	17	234	1	23	226	0.537332	0.882803	0.74278	allele1	1.33448	0.405375	0.986291	0.320651	0.358927	0.74433	1.36962	0.404511
rs190223760	chr6:35536844_T_A	A	T	0	1	251	0	0	250	0.999502	NA	2.97604	allele1	435.905	0.157288	0.511535	0.474475	1	NA	NA	NA
NA	chr6:35699366_G_A	A	G	0	0	252	0	1	249	NA	0.999498	0.334501	allele1	6.31226	0.00228618	0.517063	0.472097	0.498008	NA	NA	NA
rs185066548	chr6:35543143_C_G	G	C	0	0	252	0	0	250	NA	NA	NA	allele1	NA	NA	NA	NA	1	NA	NA	NA
NA	chr6:35558632_A_T	T	A	0	0	251	0	0	250	NA	NA	NA	allele1	NA	NA	NA	NA	1	NA	NA	NA
rs2817040	chr6:35705606_G_A	A	G	22	90	140	18	107	125	0.401393	0.750017	0.905573	allele1	1.19008	0.68813	0.50611	0.476828	0.481041	0.904139	1.1926	0.685452
rs115745065	chr6:35659570_G_C	C	G	0	5	247	0	8	242	0.987429	0.967491	0.634897	allele1	1.8625	0.199421	0.680108	0.40955	0.419256	0.616232	1.89678	0.200204
NA	chr6:35657841_G_A	A	G	0	0	252	0	0	250	NA	NA	NA	allele1	NA	NA	NA	NA	1	NA	NA	NA
rs111388699	chr6:35687785_G_A	A	G	1	8	243	1	8	241	0.0141669	0.0147429	1.00248	allele1	2.24061	0.447885	3.83e-05	0.995065	1	0.991903	2.40433	0.409208
NA	chr6:35687596_T_C	C	T	0	1	251	0	0	250	0.999502	NA	3.22321	allele1	477.791	0.165422	0.579915	0.446346	1	NA	NA	NA
NA	chr6:35679747_G_A	A	G	0	1	250	0	0	250	0.9995	NA	2.79605	allele1	409.369	0.14793	0.452414	0.501191	1	NA	NA	NA
rs74550485	chr6:35550371_T_C	C	T	0	5	247	0	8	242	0.987429	0.967491	0.634897	allele1	1.8625	0.199421	0.680108	0.40955	0.419256	0.616232	1.89678	0.200204
rs139892530	chr6:35548600_G_A	A	G	0	1	251	0	0	250	0.999502	NA	2.97604	allele1	435.905	0.157288	0.511535	0.474475	1	NA	NA	NA
rs74853132	chr6:35537065_C_T	T	C	0	16	236	1	12	237	0.873325	0.174576	1.15446	allele1	2.3651	0.571614	0.161739	0.687561	0.853365	1.13817	2.35756	0.549484
rs200173454	chr6:35541431_T_TA	TA	T	0	0	252	0	1	249	NA	0.999498	0.187815	allele1	3.99895	0.00122044	1.14226	0.285175	0.498008	NA	NA	NA
rs199971038	chr6:35541445_T_TTTAA	TTTAA	T	0	0	252	0	1	249	NA	0.999498	0.35429	allele1	6.72099	0.00241628	0.459873	0.497683	0.498008	NA	NA	NA
rs76042921	chr6:35544722_G_A	A	G	0	1	251	0	0	250	0.999502	NA	2.97604	allele1	435.905	0.157288	0.511535	0.474475	1	NA	NA	NA
rs559541848	chr6:35603482_T_TA	TA	T	0	3	249	0	3	247	0.995492	0.995456	0.995239	allele1	4.73608	0.209083	3.93e-05	0.995	1	0.992016	4.93879	0.199258
rs546826018	chr6:35551195_ACTT_A	A	ACTT	0	1	251	0	2	248	0.999502	0.997986	0.610012	allele1	4.61625	0.0555536	0.234656	0.628093	0.623134	0.49503	5.477	0.0447424
NA	chr6:35553128_T_G	G	T	0	0	252	0	0	250	NA	NA	NA	allele1	NA	NA	NA	NA	1	NA	NA	NA
rs368107704	chr6:35587000_A_G	G	A	0	1	251	0	0	250	0.999502	NA	2.96464	allele1	433.78	0.157093	0.508786	0.475665	1	NA	NA	NA
NA	chr6:35569187_A_G	G	A	0	0	252	0	0	250	NA	NA	NA	allele1	NA	NA	NA	NA	1	NA	NA	NA
NA	chr6:35691427_G_C	C	G	0	0	252	0	0	250	NA	NA	NA	allele1	NA	NA	NA	NA	1	NA	NA	NA
rs182473562	chr6:35558486_T_C	C	T	0	0	252	0	0	250	NA	NA	NA	allele1	NA	NA	NA	NA	1	NA	NA	NA
NA	chr6:35695142_G_T	T	G	0	0	252	0	0	250	NA	NA	NA	allele1	NA	NA	NA	NA	1	NA	NA	NA
NA	chr6:35688321_T_A	A	T	0	0	252	0	0	250	NA	NA	NA	allele1	NA	NA	NA	NA	1	NA	NA	NA
NA	chr6:35694193_A_G	G	A	0	0	252	0	1	249	NA	0.999498	0.319713	allele1	6.03244	0.00218523	0.562947	0.453076	0.498008	NA	NA	NA
NA	chr6:35658425_C_T	T	C	0	1	251	0	0	250	0.999502	NA	3.23598	allele1	474.165	0.170867	0.597	0.439721	1	NA	NA	NA
rs200099723	chr6:35586879_C_T	T	C	0	0	252	0	0	250	NA	NA	NA	allele1	NA	NA	NA	NA	1	NA	NA	NA
rs146787424	chr6:35544889_T_A	A	T	0	0	252	0	1	249	NA	0.999498	0.328124	allele1	6.20102	0.00224127	0.535711	0.464216	0.498008	NA	NA	NA
NA	chr6:35534693_G_A	A	G	0	1	251	0	0	250	0.999502	NA	2.12235	allele1	324.52	0.10084	0.217962	0.640597	1	NA	NA	NA
rs77319078	chr6:35666545_C_T	T	C	0	13	238	0	12	238	0.915122	0.927201	1.0665	allele1	2.38402	0.480633	0.0254003	0.873374	1	1.08112	2.39308	0.488414
rs372488199	chr6:35704287_T_TC	TC	T	0	0	252	0	1	249	NA	0.999498	0.328616	allele1	6.20732	0.00224506	0.534401	0.464762	0.498008	NA	NA	NA
rs189680858	chr6:35688262_C_T	T	C	0	0	252	0	0	250	NA	NA	NA	allele1	NA	NA	NA	NA	1	NA	NA	NA
NA	chr6:35699347_C_G	G	C	0	1	251	0	0	250	0.999502	NA	3.14631	allele1	462.836	0.164536	0.563	0.452976	1	NA	NA	NA
rs112788083	chr6:35543378_C_T	T	C	0	1	251	0	0	250	0.999502	NA	2.97604	allele1	435.905	0.157288	0.511535	0.474475	1	NA	NA	NA
NA	chr6:35636812_C_T	T	C	0	0	252	0	0	250	NA	NA	NA	allele1	NA	NA	NA	NA	1	NA	NA	NA
rs146184357	chr6:35569938_GA_G	G	GA	6	44	202	1	38	211	0.183133	0.875539	1.42261	allele1	2.17845	0.940932	2.78668	0.0950512	0.107333	1.4375	2.20122	0.938755
NA	chr6:35699334_T_G	G	T	0	1	251	0	0	250	0.999502	NA	3.03316	allele1	444.212	0.160362	0.53057	0.466367	1	NA	NA	NA
rs550710108	chr6:35571458_CAA_C	C	CAA	0	1	251	0	0	250	0.999502	NA	3.3635	allele1	496.568	0.174356	0.62988	0.427399	1	NA	NA	NA
rs183047956	chr6:35699256_C_T	T	C	0	2	246	0	2	244	0.99797	0.997953	1.01463	allele1	6.64103	0.155012	0.000259412	0.98715	1	0.991903	7.06992	0.139163
rs142175265	chr6:35608249_C_T	T	C	0	0	252	0	0	250	NA	NA	NA	allele1	NA	NA	NA	NA	1	NA	NA	NA
NA	chr6:35551220_G_A	A	G	0	1	251	0	0	250	0.999502	NA	3.02805	allele1	442.846	0.160644	0.530298	0.466482	1	NA	NA	NA
NA	chr6:35699141_CATT_C	C	CATT	0	0	252	0	1	249	NA	0.999498	0.278526	allele1	5.31812	0.00189448	0.708642	0.399895	0.498008	NA	NA	NA
NA	chr6:35579346_A_C	C	A	0	0	252	0	1	249	NA	0.999498	0.330618	allele1	6.24489	0.00225878	0.528313	0.467317	0.498008	NA	NA	NA
NA	chr6:35657838_A_G	G	A	0	1	251	0	0	250	0.999502	NA	3.01236	allele1	440.772	0.159613	0.524586	0.468892	1	NA	NA	NA
NA	chr6:35656937_G_C	C	G	0	0	252	0	0	250	NA	NA	NA	allele1	NA	NA	NA	NA	1	NA	NA	NA
NA	chr6:35541380_G_T	T	G	0	1	251	0	0	250	0.999502	NA	3.18672	allele1	466.386	0.168764	0.582108	0.445487	1	NA	NA	NA
NA	chr6:35695102_G_A	A	G	0	1	251	0	0	250	0.999502	NA	3.0943	allele1	452.538	0.164155	0.552267	0.457393	1	NA	NA	NA
rs74805555	chr6:35694864_T_A	A	T	0	0	252	0	1	249	NA	0.999498	0.327055	allele1	6.16906	0.00223569	0.539809	0.462512	0.498008	NA	NA	NA
rs16878591	chr6:35552627_A_G	G	A	0	12	240	0	12	238	0.927785	0.927201	0.986397	allele1	2.22915	0.436581	0.00110959	0.973427	1	0.99187	2.22942	0.441283
rs7755289	chr6:35551413_T_A	A	T	0	0	252	0	2	248	NA	0.997986	0.196512	allele1	2.43615	0.00142106	1.48011	0.223757	0.247763	NA	NA	NA
rs41270080	chr6:35542045_C_A	A	C	0	12	240	0	12	238	0.927785	0.927201	0.986397	allele1	2.22915	0.436581	0.00110959	0.973427	1	0.99187	2.22942	0.441283
rs182051235	chr6:35542718_A_C	C	A	0	1	251	0	0	250	0.999502	NA	3.03905	allele1	444.458	0.161223	0.533936	0.464957	1	NA	NA	NA
rs142246515	chr6:35690432_C_T	T	C	0	0	252	0	2	248	NA	0.997986	0.199193	allele1	2.46545	0.00144116	1.45495	0.227735	0.247763	NA	NA	NA
rs61753296	chr6:35565092_T_C	C	T	0	1	251	0	0	250	0.999502	NA	3.3635	allele1	496.568	0.174356	0.62988	0.427399	1	NA	NA	NA
NA	chr6:35666587_G_A	A	G	0	1	250	0	0	250	0.9995	NA	3.14104	allele1	459.733	0.166313	0.566909	0.45149	1	NA	NA	NA
rs112376611	chr6:35554624_CT_C	C	CT	0	1	243	0	0	237	0.999486	NA	3.0438	allele1	445.248	0.161391	0.535296	0.464389	1	NA	NA	NA
NA	chr6:35697837_C_G	G	C	0	1	251	0	0	250	0.999502	NA	3.44679	allele1	506.317	0.180891	0.663	0.415459	1	NA	NA	NA
NA	chr6:35570555_C_T	T	C	0	1	251	0	0	250	0.999502	NA	3.05824	allele1	447.683	0.161868	0.539337	0.462708	1	NA	NA	NA
NA	chr6:35594232_T_TA	TA	T	0	0	252	0	0	250	NA	NA	NA	allele1	NA	NA	NA	NA	1	NA	NA	NA
rs147985811	chr6:35630971_G_C	C	G	0	0	252	0	0	250	NA	NA	NA	allele1	NA	NA	NA	NA	1	NA	NA	NA
rs553156199	chr6:35543277_C_T	T	C	0	0	252	0	4	246	NA	0.991903	0.111764	allele1	1.05389	0.000842025	3.6306	0.0567265	0.0611392	NA	NA	NA
NA	chr6:35641019_T_C	C	T	0	0	252	0	1	249	NA	0.999498	0.336244	allele1	6.34678	0.00229786	0.511823	0.474351	0.498008	NA	NA	NA
NA	chr6:35632778_TTG_T	T	TTG	0	1	251	0	0	250	0.999502	NA	3.04439	allele1	447.208	0.159757	0.531201	0.466102	1	NA	NA	NA
rs58767751	chr6:35606771_T_C	C	T	0	12	240	0	12	238	0.927785	0.927201	0.986397	allele1	2.22915	0.436581	0.00110959	0.973427	1	0.99187	2.22942	0.441283
NA	chr6:35678271_A_G	G	A	0	0	252	0	1	249	NA	0.999498	0.358135	allele1	6.79139	0.0024429	0.450022	0.502324	0.498008	NA	NA	NA
NA	chr6:35686876_A_G	G	A	0	0	252	0	1	249	NA	0.999498	0.316273	allele1	5.99461	0.00215773	0.572191	0.44939	0.498008	NA	NA	NA
NA	chr6:35569279_G_T	T	G	0	0	252	0	0	250	NA	NA	NA	allele1	NA	NA	NA	NA	1	NA	NA	NA
rs78685770	chr6:35571472_C_A	A	C	0	12	240	0	12	238	0.927785	0.927201	0.986397	allele1	2.22915	0.436581	0.00110959	0.973427	1	0.99187	2.22942	0.441283
rs57155120	chr6:35553439_C_T	T	C	0	5	247	0	8	242	0.987429	0.967491	0.634897	allele1	1.8625	0.199421	0.680108	0.40955	0.419256	0.616232	1.89678	0.200204
rs141728063	chr6:35674483_C_T	T	C	0	1	251	0	0	250	0.999502	NA	2.97604	allele1	435.905	0.157288	0.511535	0.474475	1	NA	NA	NA
rs116796504	chr6:35578830_C_T	T	C	0	1	251	0	1	249	0.999502	0.999498	0.88072	allele1	13.0365	0.0608886	0.0100594	0.920109	1	0.992048	15.9051	0.0618769
NA	chr6:35696222_AC_A	A	AC	0	0	252	0	1	249	NA	0.999498	0.345875	allele1	6.55701	0.00235953	0.482758	0.487176	0.498008	NA	NA	NA
NA	chr6:35637296_AAATAC_A	A	AAATAC	0	0	252	0	1	249	NA	0.999498	0.349053	allele1	7.28114	0.00228985	0.441354	0.50647	0.498008	NA	NA	NA
rs140140532	chr6:35608239_G_A	A	G	0	9	243	0	11	239	0.959203	0.938706	0.836407	allele1	2.01674	0.339049	0.159281	0.689819	0.659291	0.808264	1.96778	0.331993
NA	chr6:35549995_G_T	T	G	0	0	252	0	0	250	NA	NA	NA	allele1	NA	NA	NA	NA	1	NA	NA	NA
rs73746495	chr6:35564425_G_T	T	G	0	12	240	0	12	238	0.927785	0.927201	0.986397	allele1	2.22915	0.436581	0.00110959	0.973427	1	0.99187	2.22942	0.441283
rs535968033	chr6:35594280_T_TA	TA	T	0	1	251	0	0	250	0.999502	NA	5.36672	allele1	876.596	0.220776	1.04807	0.305952	1	NA	NA	NA
rs562454318	chr6:35558369_TA_T	T	TA	0	5	229	0	1	228	0.986448	0.999452	3.79587	allele1	37.3274	0.746782	2.51823	0.112537	0.217393	4.9352	42.4087	0.574322
rs571747284	chr6:35574060_C_T	T	C	0	1	251	0	0	250	0.999502	NA	3.11279	allele1	457.046	0.163538	0.554	0.45661	1	NA	NA	NA
rs75509387	chr6:35551211_T_C	C	T	0	0	252	0	0	250	NA	NA	NA	allele1	NA	NA	NA	NA	1	NA	NA	NA
rs144437973	chr6:35655810_A_G	G	A	0	1	251	0	0	250	0.999502	NA	3.02429	allele1	442.443	0.160312	0.528709	0.46715	1	NA	NA	NA
NA	chr6:35592277_T_TAA	TAA	T	0	13	238	0	12	237	0.915122	0.926906	1.07047	allele1	2.39352	0.482364	0.0284023	0.866167	1	1.07669	2.38333	0.486402
NA	chr6:35553813_T_G	G	T	0	0	252	0	0	250	NA	NA	NA	allele1	NA	NA	NA	NA	1	NA	NA	NA
NA	chr6:35695970_GT_G	G	GT	0	0	224	0	1	223	NA	0.99944	0.351329	allele1	6.63762	0.00240003	0.469189	0.493361	1	NA	NA	NA
NA	chr6:35610509_CCT_C	C	CCT	0	0	252	0	1	249	NA	0.999498	0.322896	allele1	6.09055	0.00220725	0.55287	0.457147	0.498008	NA	NA	NA
NA	chr6:35550509_C_CA	CA	C	0	2	250	0	0	250	0.998002	NA	4.85512	allele1	673.222	0.386818	1.37451	0.241038	0.499509	NA	NA	NA
NA	chr6:35662313_C_T	T	C	0	0	252	0	0	250	NA	NA	NA	allele1	NA	NA	NA	NA	1	NA	NA	NA
rs565784081	chr6:35541778_G_A	A	G	0	1	251	0	0	250	0.999502	NA	3.1274	allele1	459.479	0.164048	0.558318	0.454939	1	NA	NA	NA
NA	chr6:35686355_T_C	C	T	0	0	252	0	0	250	NA	NA	NA	allele1	NA	NA	NA	NA	1	NA	NA	NA
rs112124918	chr6:35549937_TAGGAG_T	T	TAGGAG	0	12	240	0	12	238	0.927785	0.927201	0.986397	allele1	2.22915	0.436581	0.00110959	0.973427	1	0.99187	2.22942	0.441283
NA	chr6:35646061_T_C	C	T	0	0	252	0	0	250	NA	NA	NA	allele1	NA	NA	NA	NA	1	NA	NA	NA
rs368104989	chr6:35703988_C_G	G	C	0	2	250	0	1	249	0.998002	0.999498	1.46533	allele1	16.2766	0.188653	0.136429	0.711858	1	1.98805	21.9957	0.179686
NA	chr6:35655864_G_C	C	G	0	0	252	0	0	250	NA	NA	NA	allele1	NA	NA	NA	NA	1	NA	NA	NA
NA	chr6:35550830_C_G	G	C	0	0	252	0	1	249	NA	0.999498	0.340792	allele1	6.44977	0.00232643	0.497642	0.480538	0.498008	NA	NA	NA
NA	chr6:35704292_C_T	T	C	0	0	252	0	0	250	NA	NA	NA	allele1	NA	NA	NA	NA	1	NA	NA	NA
NA	chr6:35693815_C_T	T	C	0	0	252	0	0	250	NA	NA	NA	allele1	NA	NA	NA	NA	1	NA	NA	NA
rs73746490	chr6:35550203_T_C	C	T	0	12	240	0	12	238	0.927785	0.927201	0.986397	allele1	2.22915	0.436581	0.00110959	0.973427	1	0.99187	2.22942	0.441283
rs140241859	chr6:35633558_G_A	A	G	0	1	251	0	3	247	0.999502	0.995456	0.429717	allele1	2.6411	0.0413654	0.806996	0.36901	0.372266	0.329357	3.17718	0.0341423
rs72913418	chr6:35554243_G_A	A	G	0	2	250	0	2	248	0.998002	0.997986	0.993504	allele1	6.49717	0.151897	5.23e-05	0.994228	1	0.992032	7.07039	0.13919
rs376121660	chr6:35543319_CT_C	C	CT	0	1	251	0	0	250	0.999502	NA	2.97604	allele1	435.905	0.157288	0.511535	0.474475	1	NA	NA	NA
NA	chr6:35606746_C_G	G	C	0	1	251	0	0	250	0.999502	NA	3.07803	allele1	450.5	0.162988	0.546077	0.459925	1	NA	NA	NA
rs577299038	chr6:35571499_T_C	C	T	0	1	251	0	1	249	0.999502	0.999498	0.911349	allele1	11.3515	0.0730777	0.00636988	0.936387	1	0.992048	15.9051	0.0618769
rs145880472	chr6:35696619_C_T	T	C	0	1	251	0	1	249	0.999502	0.999498	0.722409	allele1	9.43808	0.0552177	0.0737951	0.785889	1	0.992048	15.9051	0.0618769
rs184722766	chr6:35551179_A_G	G	A	0	1	251	0	2	248	0.999502	0.997986	0.607676	allele1	4.60921	0.055247	0.237743	0.625841	0.623134	0.49503	5.477	0.0447424
NA	chr6:35558836_A_C	C	A	0	0	252	0	0	250	NA	NA	NA	allele1	NA	NA	NA	NA	1	NA	NA	NA
rs189128151	chr6:35696407_A_G	G	A	0	0	252	0	0	250	NA	NA	NA	allele1	NA	NA	NA	NA	1	NA	NA	NA
NA	chr6:35631050_T_A	A	T	0	0	252	0	1	249	NA	0.999498	0.331564	allele1	6.26753	0.00226454	0.525143	0.468656	0.498008	NA	NA	NA
rs1043805	chr6:35541432_T_A	A	T	178	68	6	175	69	6	0.986523	0.966423	0.971083	allele2	1.36192	0.692115	0.0290134	0.864748	0.931516	0.976007	1.36735	0.69667
NA	chr6:35694362_T_A	A	T	0	1	251	0	0	250	0.999502	NA	3.27093	allele1	479.557	0.172476	0.608	0.435589	1	NA	NA	NA
rs114600081	chr6:35659025_G_T	T	G	0	1	251	0	4	246	0.999502	0.991903	0.244701	allele1	1.41885	0.0231485	2.41316	0.120319	0.215959	0.246521	2.21343	0.0274562
rs10947564	chr6:35655974_T_C	C	T	8	65	174	4	56	184	0.819514	0.993911	1.28442	allele1	1.8321	0.906	1.97093	0.160349	0.151196	1.29933	1.85254	0.911329
NA	chr6:35691274_G_T	T	G	0	0	252	0	0	250	NA	NA	NA	allele1	NA	NA	NA	NA	1	NA	NA	NA
NA	chr6:35684350_A_T	T	A	0	0	252	0	1	249	NA	0.999498	0.331328	allele1	6.25611	0.00226393	0.52631	0.468162	0.498008	NA	NA	NA
NA	chr6:35543446_A_G	G	A	0	0	252	0	1	249	NA	0.999498	0.260439	allele1	5.00442	0.00176685	0.784934	0.375636	0.498008	NA	NA	NA
rs2766537	chr6:35696886_C_T	T	C	76	122	54	77	124	49	0.928243	0.997357	1.04647	allele2	1.34001	0.817614	0.130281	0.718141	0.703876	1.05116	1.34795	0.819719
NA	chr6:35694278_A_G	G	A	0	0	252	0	0	250	NA	NA	NA	allele1	NA	NA	NA	NA	1	NA	NA	NA
NA	chr6:35556216_G_A	A	G	0	1	251	0	0	250	0.999502	NA	2.67046	allele1	392.566	0.139874	0.407889	0.523043	1	NA	NA	NA
rs76326103	chr6:35569629_T_G	G	T	0	1	251	0	0	250	0.999502	NA	2.97604	allele1	435.905	0.157288	0.511535	0.474475	1	NA	NA	NA
NA	chr6:35592218_G_T	T	G	0	0	252	0	1	249	NA	0.999498	0.35429	allele1	6.72099	0.00241628	0.459873	0.497683	0.498008	NA	NA	NA
NA	chr6:35594272_T_TG	TG	T	0	1	251	0	0	250	0.999502	NA	3.00695	allele1	439.976	0.15933	0.522801	0.469649	1	NA	NA	NA
NA	chr6:35687837_T_C	C	T	0	0	252	0	1	249	NA	0.999498	0.331711	allele1	6.27143	0.00226537	0.524629	0.468874	0.498008	NA	NA	NA
NA	chr6:35697458_T_C	C	T	0	0	252	0	1	249	NA	0.999498	0.352939	allele1	6.796	0.00239254	0.458166	0.498482	0.498008	NA	NA	NA
NA	chr6:35662401_A_G	G	A	0	0	252	0	0	250	NA	NA	NA	allele1	NA	NA	NA	NA	1	NA	NA	NA
NA	chr6:35570389_C_T	T	C	0	0	252	0	0	250	NA	NA	NA	allele1	NA	NA	NA	NA	1	NA	NA	NA
rs548395834	chr6:35542071_C_CCAT	CCAT	C	0	3	249	0	1	249	0.995492	0.999498	2.44956	allele1	25.4955	0.397396	0.908037	0.340636	0.624263	2.98802	28.8243	0.309749
rs114566803	chr6:35704196_C_T	T	C	0	5	247	0	7	243	0.987429	0.975114	0.725633	allele1	2.21249	0.223669	0.319265	0.57205	0.577391	0.705697	2.23853	0.222471
rs76917354	chr6:35694245_C_T	T	C	0	36	216	1	22	227	0.474468	0.84182	1.50562	allele1	2.60375	0.886132	2.28095	0.130971	0.142694	1.52564	2.59723	0.896178
rs567522495	chr6:35652515_A_G	G	A	0	1	251	0	0	250	0.999502	NA	3.22321	allele1	477.791	0.165422	0.579915	0.446346	1	NA	NA	NA
rs6914554	chr6:35686391_T_C	C	T	0	0	252	0	2	248	NA	0.997986	0.196512	allele1	2.43615	0.00142106	1.48011	0.223757	0.247763	NA	NA	NA
rs180727592	chr6:35690077_G_A	A	G	0	0	252	0	0	250	NA	NA	NA	allele1	NA	NA	NA	NA	1	NA	NA	NA
NA	chr6:35594254_A_T	T	A	0	1	249	0	0	247	0.999498	NA	3.18971	allele1	467.652	0.168186	0.581113	0.445876	1	NA	NA	NA
NA	chr6:35554239_T_C	C	T	0	2	250	0	0	250	0.998002	NA	5.01307	allele1	694.271	0.402452	1.44433	0.229439	0.499509	NA	NA	NA
NA	chr6:35564883_G_A	A	G	0	0	252	0	1	249	NA	0.999498	0.323435	allele1	6.11061	0.0022095	0.550462	0.458129	0.498008	NA	NA	NA
NA	chr6:35610681_T_A	A	T	0	1	251	0	0	250	0.999502	NA	3.7154	allele1	556.112	0.186398	0.724	0.394707	1	NA	NA	NA
rs77078847	chr6:35549654_C_T	T	C	0	1	251	0	0	250	0.999502	NA	2.97604	allele1	435.905	0.157288	0.511535	0.474475	1	NA	NA	NA
rs192979490	chr6:35569946_G_A	A	G	0	0	252	0	1	249	NA	0.999498	0.328124	allele1	6.20102	0.00224127	0.535711	0.464216	0.498008	NA	NA	NA
NA	chr6:35646095_C_T	T	C	0	1	251	0	0	250	0.999502	NA	3.24395	allele1	475.515	0.171125	0.599	0.438885	1	NA	NA	NA
NA	chr6:35554302_G_A	A	G	0	0	252	0	1	249	NA	0.999498	0.351583	allele1	6.63573	0.00240277	0.468872	0.493507	0.498008	NA	NA	NA
rs113453472	chr6:35687389_T_C	C	T	0	2	250	0	2	248	0.998002	0.997986	1.01331	allele1	6.61977	0.155103	0.000215588	0.988285	1	0.992032	7.07039	0.13919
NA	chr6:35619181_C_CT	CT	C	0	0	252	0	0	250	NA	NA	NA	allele1	NA	NA	NA	NA	1	NA	NA	NA
NA	chr6:35569358_A_G	G	A	0	0	252	0	1	249	NA	0.999498	0.331711	allele1	6.27143	0.00226537	0.524629	0.468874	0.498008	NA	NA	NA
rs187536669	chr6:35652509_G_A	A	G	0	3	249	0	2	248	0.995492	0.997986	1.43708	allele1	8.72106	0.276155	0.191	0.661895	1	1.49102	8.96187	0.248066
rs530108267	chr6:35687118_C_T	T	C	0	5	247	0	5	245	0.987429	0.987327	1.01409	allele1	3.47169	0.296316	0.000524532	0.981728	1	0.991984	3.44797	0.285395
NA	chr6:35696671_G_A	A	G	0	1	251	0	0	250	0.999502	NA	2.52716	allele1	373.843	0.130322	0.357158	0.550089	1	NA	NA	NA
NA	chr6:35704076_G_A	A	G	0	0	252	0	1	249	NA	0.999498	0.347804	allele1	6.63349	0.00236688	0.475252	0.490581	0.498008	NA	NA	NA
NA	chr6:35658517_T_C	C	T	0	0	252	0	0	250	NA	NA	NA	allele1	NA	NA	NA	NA	1	NA	NA	NA
rs73746492	chr6:35553344_G_A	A	G	0	12	240	0	12	238	0.927785	0.927201	0.986397	allele1	2.22915	0.436581	0.00110959	0.973427	1	0.99187	2.22942	0.441283
rs534601678	chr6:35631009_C_T	T	C	0	2	250	0	0	250	0.998002	NA	4.74569	allele1	657.307	0.380623	1.33725	0.24752	0.499509	NA	NA	NA
rs538337565	chr6:35550547_G_A	A	G	0	0	252	0	1	249	NA	0.999498	0.329197	allele1	6.20873	0.00225044	0.533259	0.46524	0.498008	NA	NA	NA
rs189716239	chr6:35691215_G_A	A	G	0	2	250	0	1	249	0.998002	0.999498	1.46533	allele1	16.2766	0.188653	0.136429	0.711858	1	1.98805	21.9957	0.179686
rs10456432	chr6:35671651_T_C	C	T	9	90	153	5	84	161	0.629512	0.28284	1.19751	allele1	1.65484	0.86913	1.21297	0.270744	0.307081	1.17795	1.60475	0.864659
NA	chr6:35696504_C_T	T	C	0	1	251	0	0	250	0.999502	NA	3.01236	allele1	440.772	0.159613	0.524586	0.468892	1	NA	NA	NA
NA	chr6:35541425_T_G	G	T	0	0	252	0	0	250	NA	NA	NA	allele1	NA	NA	NA	NA	1	NA	NA	NA
rs77666918	chr6:35697484_T_C	C	T	0	1	251	0	2	248	0.999502	0.997986	0.607676	allele1	4.60921	0.055247	0.237743	0.625841	0.623134	0.49503	5.477	0.0447424
rs374985699	chr6:35671670_T_A	A	T	0	1	251	0	0	250	0.999502	NA	2.98936	allele1	438.269	0.157627	0.515017	0.472975	1	NA	NA	NA
NA	chr6:35662399_C_A	A	C	0	1	251	0	0	250	0.999502	NA	3.01673	allele1	441.553	0.159719	0.525711	0.468416	1	NA	NA	NA
rs191908833	chr6:35652540_G_A	A	G	0	4	248	0	3	247	0.991968	0.995456	1.1231	allele1	5.13916	0.265591	0.0255431	0.873021	1	1.32533	5.9523	0.295097
rs115026707	chr6:35573994_G_A	A	G	0	1	251	0	0	250	0.999502	NA	2.97604	allele1	435.905	0.157288	0.511535	0.474475	1	NA	NA	NA
rs182725566	chr6:35688302_G_T	T	G	0	1	251	0	1	249	0.999502	0.999498	1.08926	allele1	13.6699	0.0870797	0.00537611	0.94155	1	0.992048	15.9051	0.0618769
NA	chr6:35541371_AT_ATT	ATT	AT	0	2	250	0	0	250	0.998002	NA	5.17129	allele1	715.726	0.416062	1.5093	0.219246	0.499509	NA	NA	NA
rs569255240	chr6:35704129_A_T	T	A	0	1	251	0	0	250	0.999502	NA	3.07171	allele1	449.168	0.163016	0.544928	0.460398	1	NA	NA	NA
rs114120544	chr6:35678256_G_T	T	G	0	1	251	0	0	250	0.999502	NA	3.01673	allele1	441.553	0.159719	0.525711	0.468416	1	NA	NA	NA
rs77612799	chr6:35554266_C_T	T	C	0	19	233	0	24	226	0.824175	0.727767	0.784358	allele1	1.45794	0.416806	0.5888	0.442884	0.439868	0.776976	1.43717	0.420057
rs144583297	chr6:35678148_T_G	G	T	0	9	243	0	13	237	0.959203	0.91478	0.671036	allele1	1.55832	0.277836	0.857762	0.354366	0.397998	0.681119	1.6081	0.288492
rs185669307	chr6:35658429_G_A	A	G	0	2	250	0	0	250	0.998002	NA	5.29204	allele1	731.934	0.426733	1.55948	0.211741	0.499509	NA	NA	NA
NA	chr6:35694480_G_T	T	G	0	1	251	0	0	250	0.999502	NA	5.36672	allele1	876.596	0.220776	1.04807	0.305952	1	NA	NA	NA
NA	chr6:35687922_C_CG	CG	C	0	0	252	0	1	249	NA	0.999498	0.328616	allele1	6.20732	0.00224506	0.534401	0.464762	0.498008	NA	NA	NA
NA	chr6:35571442_A_G	G	A	0	0	252	0	0	250	NA	NA	NA	allele1	NA	NA	NA	NA	1	NA	NA	NA
rs373844137	chr6:35688237_G_A	A	G	0	1	251	0	0	250	0.999502	NA	3.12575	allele1	457.16	0.165803	0.562641	0.453198	1	NA	NA	NA
NA	chr6:35655654_C_T	T	C	0	1	251	0	0	250	0.999502	NA	3.03294	allele1	443.676	0.1608	0.531653	0.465913	1	NA	NA	NA
rs116782158	chr6:35571445_G_A	A	G	0	1	251	0	0	250	0.999502	NA	2.97604	allele1	435.905	0.157288	0.511535	0.474475	1	NA	NA	NA
NA	chr6:35693703_GAA_G	G	GAA	0	0	252	0	0	250	NA	NA	NA	allele1	NA	NA	NA	NA	1	NA	NA	NA
rs115061314	chr6:35570406_G_A	A	G	0	9	243	0	11	239	0.959203	0.938706	0.836407	allele1	2.01674	0.339049	0.159281	0.689819	0.659291	0.808264	1.96778	0.331993
NA	chr6:35630899_G_A	A	G	0	1	251	0	0	250	0.999502	NA	2.94922	allele1	431.362	0.156421	0.504039	0.477731	1	NA	NA	NA
rs578013924	chr6:35656882_AT_A	A	AT	0	4	248	0	2	248	0.991968	0.997986	1.84644	allele1	10.6645	0.405727	0.623349	0.429806	0.686577	1.992	10.9253	0.363201
NA	chr6:35630978_G_C	C	G	0	0	252	0	0	250	NA	NA	NA	allele1	NA	NA	NA	NA	1	NA	NA	NA
rs7762760	chr6:35637341_G_A	A	G	0	0	252	0	0	250	NA	NA	NA	allele1	NA	NA	NA	NA	1	NA	NA	NA
rs528803000	chr6:35699427_C_T	T	C	0	0	252	0	1	249	NA	0.999498	0.329197	allele1	6.20873	0.00225044	0.533259	0.46524	0.498008	NA	NA	NA
NA	chr6:35549996_T_C	C	T	0	0	252	0	0	250	NA	NA	NA	allele1	NA	NA	NA	NA	1	NA	NA	NA
rs1124347	chr6:35698838_T_C	C	T	166	73	13	168	73	9	0.425249	0.954423	1.09567	allele2	1.49185	0.806289	0.340831	0.55935	0.573548	1.09866	1.50705	0.800934
rs567079913	chr6:35592235_C_T	T	C	0	0	252	0	0	250	NA	NA	NA	allele1	NA	NA	NA	NA	1	NA	NA	NA
NA	chr6:35631018_A_T	T	A	0	0	252	0	1	249	NA	0.999498	0.343685	allele1	6.66703	0.00232277	0.480299	0.488287	0.498008	NA	NA	NA
NA	chr6:35699514_G_A	A	G	0	1	247	0	0	247	0.999494	NA	3.18081	allele1	465.975	0.168047	0.579067	0.446678	1	NA	NA	NA
rs72921237	chr6:35603589_A_G	G	A	1	16	235	0	13	237	0.46287	0.91478	1.37909	allele1	2.84954	0.687969	0.81719	0.366003	0.466223	1.38746	2.86296	0.672402
rs571354140	chr6:35652513_C_A	A	C	0	0	252	0	1	249	NA	0.999498	0.333872	allele1	6.30722	0.00228088	0.518493	0.471485	0.498008	NA	NA	NA
rs539289218	chr6:35700923_C_T	T	C	0	1	251	0	2	248	0.999502	0.997986	0.629551	allele1	4.77579	0.0572416	0.204858	0.650828	0.623134	0.49503	5.477	0.0447424
rs578083821	chr6:35588047_T_G	G	T	0	1	251	0	0	250	0.999502	NA	4.59812	allele1	744.761	0.192723	0.868747	0.351302	1	NA	NA	NA
NA	chr6:35633557_C_T	T	C	0	0	252	0	0	250	NA	NA	NA	allele1	NA	NA	NA	NA	1	NA	NA	NA
rs34168067	chr6:35697810_C_CAA	CAA	C	75	124	53	78	125	47	0.991327	0.969977	1.07164	allele2	1.3749	0.835869	0.297991	0.585145	0.568323	1.07706	1.38141	0.839764
NA	chr6:35697268_C_T	T	C	0	0	252	0	0	250	NA	NA	NA	allele1	NA	NA	NA	NA	1	NA	NA	NA
NA	chr6:35695000_C_A	A	C	0	0	252	0	1	249	NA	0.999498	0.350968	allele1	6.62611	0.00239828	0.470413	0.492797	0.498008	NA	NA	NA
NA	chr6:35633012_T_G	G	T	0	0	252	0	1	249	NA	0.999498	0.340618	allele1	6.42623	0.0023282	0.499354	0.479784	0.498008	NA	NA	NA
rs80241415	chr6:35548679_A_G	G	A	0	1	251	0	0	250	0.999502	NA	2.97604	allele1	435.905	0.157288	0.511535	0.474475	1	NA	NA	NA
rs181899617	chr6:35698110_C_T	T	C	0	2	250	0	1	249	0.998002	0.999498	1.60888	allele1	17.6949	0.211786	0.216297	0.641876	1	1.98805	21.9957	0.179686
NA	chr6:35550393_T_C	C	T	0	0	252	0	1	249	NA	0.999498	0.327282	allele1	6.18311	0.00223579	0.538443	0.463079	0.498008	NA	NA	NA
rs79415237	chr6:35551999_T_C	C	T	0	1	251	0	0	250	0.999502	NA	2.97604	allele1	435.905	0.157288	0.511535	0.474475	1	NA	NA	NA
rs539095157	chr6:35657053_G_T	T	G	0	0	252	0	0	250	NA	NA	NA	allele1	NA	NA	NA	NA	1	NA	NA	NA
NA	chr6:35686972_C_A	A	C	0	0	252	0	0	250	NA	NA	NA	allele1	NA	NA	NA	NA	1	NA	NA	NA
rs544801773	chr6:35693832_G_A	A	G	0	0	252	0	1	249	NA	0.999498	0.347804	allele1	6.63349	0.00236688	0.475252	0.490581	0.498008	NA	NA	NA
rs57744001	chr6:35569896_C_T	T	C	0	5	247	0	8	242	0.987429	0.967491	0.634897	allele1	1.8625	0.199421	0.680108	0.40955	0.419256	0.616232	1.89678	0.200204
rs9470065	chr6:35550153_G_A	A	G	0	0	252	0	1	249	NA	0.999498	0.320731	allele1	6.04614	0.00219299	0.560056	0.454238	0.498008	NA	NA	NA
NA	chr6:35696569_C_G	G	C	0	0	252	0	0	250	NA	NA	NA	allele1	NA	NA	NA	NA	1	NA	NA	NA
rs539268865	chr6:35588100_G_T	T	G	0	0	252	0	0	250	NA	NA	NA	allele1	NA	NA	NA	NA	1	NA	NA	NA
rs7757037	chr6:35548236_G_A	A	G	49	130	73	56	115	79	0.807532	0.521711	0.984511	allele1	1.26176	0.76803	0.0152338	0.90177	1	0.993488	1.27378	0.774874
rs28435135	chr6:35695591_C_T	T	C	20	90	141	15	98	135	0.581202	0.881248	1.00005	allele1	1.32379	0.755555	1.45e-07	0.999696	1	1.0047	1.33391	0.756743
rs75552415	chr6:35695193_G_A	A	G	0	21	231	0	22	228	0.788057	0.767368	0.920948	allele1	1.72127	0.491358	0.0671344	0.795556	0.877349	0.944664	1.74064	0.512678
NA	chr6:35549866_G_A	A	G	0	0	252	0	0	250	NA	NA	NA	allele1	NA	NA	NA	NA	1	NA	NA	NA
rs12200498	chr6:35685955_G_A	A	G	6	89	157	3	75	172	0.269356	0.252557	1.35903	allele1	1.91763	0.967586	3.13029	0.0768502	0.120078	1.29642	1.79024	0.938813
NA	chr6:35564472_G_A	A	G	0	0	252	0	0	250	NA	NA	NA	allele1	NA	NA	NA	NA	1	NA	NA	NA
rs2817033	chr6:35696279_T_C	C	T	76	122	54	77	124	49	0.928243	0.997357	1.04647	allele2	1.34001	0.817614	0.130281	0.718141	0.703876	1.05116	1.34795	0.819719
rs78002957	chr6:35534715_C_T	T	C	0	0	252	0	1	249	NA	0.999498	0.325962	allele1	6.57679	0.00216787	0.516037	0.472537	0.498008	NA	NA	NA
NA	chr6:35551096_G_A	A	G	0	0	252	0	0	250	NA	NA	NA	allele1	NA	NA	NA	NA	1	NA	NA	NA
rs74363308	chr6:35549493_A_G	G	A	0	1	251	0	0	250	0.999502	NA	2.97604	allele1	435.905	0.157288	0.511535	0.474475	1	NA	NA	NA
NA	chr6:35678217_CT_C	C	CT	0	0	252	0	0	250	NA	NA	NA	allele1	NA	NA	NA	NA	1	NA	NA	NA
rs73746484	chr6:35534778_G_A	A	G	0	14	238	0	12	238	0.902256	0.927201	1.15888	allele1	2.56572	0.530717	0.13779	0.710488	0.843007	1.1619	2.53766	0.531995
rs114304008	chr6:35691436_A_C	C	A	1	16	235	1	23	226	0.46287	0.882803	0.705544	allele1	1.2754	0.381009	1.32697	0.249345	0.27905	0.703704	1.30674	0.378958
NA	chr6:35630961_T_C	C	T	0	0	252	0	0	250	NA	NA	NA	allele1	NA	NA	NA	NA	1	NA	NA	NA
rs572922418	chr6:35694757_G_A	A	G	0	0	252	0	0	250	NA	NA	NA	allele1	NA	NA	NA	NA	1	NA	NA	NA
rs73746499	chr6:35578851_A_G	G	A	0	12	240	0	12	238	0.927785	0.927201	0.986397	allele1	2.22915	0.436581	0.00110959	0.973427	1	0.99187	2.22942	0.441283
NA	chr6:35571283_T_C	C	T	0	0	252	0	0	250	NA	NA	NA	allele1	NA	NA	NA	NA	1	NA	NA	NA
NA	chr6:35558562_AG_A	A	AG	0	0	252	0	1	249	NA	0.999498	0.33287	allele1	6.29118	0.00227361	0.521294	0.47029	0.498008	NA	NA	NA
rs537569513	chr6:35564604_G_A	A	G	0	1	251	0	0	250	0.999502	NA	3.20955	allele1	471.632	0.168287	0.585	0.44432	1	NA	NA	NA
rs139248655	chr6:35649270_T_C	C	T	0	0	252	0	1	249	NA	0.999498	0.325962	allele1	6.57679	0.00216787	0.516037	0.472537	0.498008	NA	NA	NA
NA	chr6:35542336_C_T	T	C	0	0	252	0	1	249	NA	0.999498	0.348245	allele1	6.57099	0.0023802	0.477998	0.489331	0.498008	NA	NA	NA
NA	chr6:35549277_G_C	C	G	0	0	237	0	1	239	NA	0.999477	0.366014	allele1	6.93111	0.00249805	0.430709	0.511641	1	NA	NA	NA
rs2766532	chr6:35684840_A_G	G	A	25	88	139	22	109	119	0.153854	0.915722	0.860426	allele1	1.12222	0.658388	1.22885	0.26763	0.266502	0.855138	1.12353	0.650858
NA	chr6:35571429_T_G	G	T	0	0	252	0	1	249	NA	0.999498	0.335171	allele1	6.31637	0.00229202	0.515621	0.472716	0.498008	NA	NA	NA
NA	chr6:35703970_A_G	G	A	0	0	252	0	1	249	NA	0.999498	0.319915	allele1	6.13523	0.0021722	0.555242	0.456184	0.498008	NA	NA	NA
NA	chr6:35652429_TA_T	T	TA	0	0	252	0	1	249	NA	0.999498	0.370047	allele1	7.24171	0.00249232	0.410587	0.521672	0.498008	NA	NA	NA
rs537992101	chr6:35551797_A_T	T	A	0	1	251	0	2	248	0.999502	0.997986	0.623082	allele1	4.78374	0.05616	0.211415	0.64566	0.623134	0.49503	5.477	0.0447424
NA	chr6:35633395_G_A	A	G	0	0	252	0	1	249	NA	0.999498	0.336285	allele1	6.57641	0.00226528	0.497986	0.480386	0.498008	NA	NA	NA
rs45545133	chr6:35696383_C_A	A	C	0	2	250	0	3	247	0.998002	0.995456	0.74087	allele1	3.84601	0.122363	0.131046	0.71735	0.685633	0.660027	3.96714	0.109811
rs11545924	chr6:35541432_T_TA	TA	T	0	0	252	0	1	249	NA	0.999498	0.339784	allele1	6.44827	0.00231698	0.499465	0.479735	0.498008	NA	NA	NA
NA	chr6:35652391_ATTC_A	A	ATTC	0	0	252	0	1	249	NA	0.999498	0.342803	allele1	6.47525	0.00234199	0.492689	0.48273	0.498008	NA	NA	NA
rs755658	chr6:35549670_C_T	T	C	3	43	206	3	45	202	0.906299	0.96276	0.956004	allele1	1.44155	0.633133	0.0463016	0.829628	0.833497	0.948115	1.4332	0.627214
rs141713011	chr6:35553051_G_T	T	G	0	10	242	0	1	249	0.949679	0.999498	6.79356	allele1	63.6114	1.55958	7.01806	0.00806918	0.0113009	10.1012	79.2083	1.28818
NA	chr6:35687766_T_A	A	T	0	1	251	0	0	250	0.999502	NA	3.30554	allele1	487.196	0.172069	0.613	0.433635	1	NA	NA	NA
rs147939558	chr6:35674389_G_A	A	G	0	0	252	0	1	249	NA	0.999498	0.348245	allele1	6.57099	0.0023802	0.477998	0.489331	0.498008	NA	NA	NA
rs532878661	chr6:35594253_TA_T	T	TA	0	2	250	0	3	247	0.998002	0.995456	0.732462	allele1	3.79771	0.121092	0.141481	0.706813	0.685633	0.660027	3.96714	0.109811
rs74709645	chr6:35574043_C_T	T	C	0	24	228	1	17	232	0.729789	0.542752	1.23657	allele1	2.29823	0.675597	0.472709	0.491743	0.533579	1.26579	2.34132	0.684326
rs186522188	chr6:35552269_T_C	C	T	0	4	248	0	2	248	0.991968	0.997986	1.76758	allele1	10.2321	0.387155	0.5344	0.464763	0.686577	1.992	10.9253	0.363201
NA	chr6:35571442_A_ACAG	ACAG	A	0	0	252	0	0	250	NA	NA	NA	allele1	NA	NA	NA	NA	1	NA	NA	NA
NA	chr6:35697915_G_A	A	G	0	1	251	0	0	250	0.999502	NA	3.0572	allele1	447.327	0.161995	0.539464	0.462655	1	NA	NA	NA
NA	chr6:35693962_C_T	T	C	0	0	252	0	0	250	NA	NA	NA	allele1	NA	NA	NA	NA	1	NA	NA	NA
rs4713899	chr6:35569281_A_G	G	A	177	69	6	171	75	4	0.972149	0.418568	0.949436	allele2	1.33719	0.673516	0.0883636	0.766268	0.864532	0.962061	1.34446	0.688424
NA	chr6:35537149_G_A	A	G	0	1	244	0	0	238	0.999488	NA	2.90929	allele1	425.734	0.154114	0.490329	0.483781	1	NA	NA	NA
rs139641407	chr6:35694286_C_T	T	C	0	2	250	0	2	248	0.998002	0.997986	1.01841	allele1	6.63864	0.156244	0.000411976	0.983806	1	0.992032	7.07039	0.13919
NA	chr6:35697395_T_G	G	T	0	0	252	0	0	250	NA	NA	NA	allele1	NA	NA	NA	NA	1	NA	NA	NA
rs180917003	chr6:35571085_T_G	G	T	0	2	250	0	1	249	0.998002	0.999498	1.38542	allele1	15.686	0.174713	0.0965458	0.756015	1	1.98805	21.9957	0.179686
rs568942862	chr6:35705563_C_G	G	C	0	0	252	0	1	249	NA	0.999498	0.345202	allele1	6.51303	0.00235949	0.486413	0.485532	0.498008	NA	NA	NA

## Sheet: Male
SNP_ID #	Chr_hg19Loc_Ref_Alt	Original Allele 1 (Alt hg19)	Original Allele 2 (Ref hg19)	Genotype 1-1 Case	Genotype 1-2 Case	Genotype 2-2 Case	Genotype 1-1 Control	Genotype 1-2 Control	Genotype 2-2 Control	HWE Cases	HWE Controls	Odds ratio	Coded (target) allele	95% CI up	95% CI low	Test Statistic	P value	Fishers Exact P	Fishers Odds ratio	Fisher OR 95% CI up	Fisher OR 95% CI low
NA	chr6:35640943_A_G	G	A	0	0	224	0	0	223	NA	NA	NA	allele1	NA	NA	NA	NA	1	NA	NA	NA
NA	chr6:35569766_A_G	G	A	0	0	224	0	0	223	NA	NA	NA	allele1	NA	NA	NA	NA	1	NA	NA	NA
rs200891278	chr6:35571415_ATT_A	A	ATT	0	1	216	0	1	215	0.999421	0.999419	0.934739	allele1	11.6097	0.0752549	0.00338046	0.953636	1	0.995381	15.9656	0.0620575
NA	chr6:35571415_ATT_AT	AT	ATT	116	90	11	110	100	6	0.472934	0.0105195	1.00262	allele2	1.39369	0.721211	0.000242559	0.987574	1	0.993789	1.34712	0.733134
NA	chr6:35571415_ATT_ATTT	ATTT	ATT	0	8	209	0	10	206	0.962459	0.941157	0.804951	allele1	2.03468	0.30963	0.211631	0.645492	0.643507	0.792488	2.02755	0.309752
rs148408826	chr6:35568393_T_C	C	T	0	0	224	0	0	223	NA	NA	NA	allele1	NA	NA	NA	NA	1	NA	NA	NA
rs146067306	chr6:35569586_T_C	C	T	0	0	224	0	2	221	NA	0.99774	0.191823	allele1	2.38766	0.00138547	1.52394	0.217025	0.248603	NA	NA	NA
NA	chr6:35594320_C_T	T	C	0	0	224	0	0	223	NA	NA	NA	allele1	NA	NA	NA	NA	1	NA	NA	NA
rs115927448	chr6:35694150_G_A	A	G	1	7	216	0	4	219	0.00851763	0.99091	1.96049	allele1	6.59625	0.71265	1.65295	0.198558	0.263325	2.26538	7.41078	0.692495
NA	chr6:35656977_C_T	T	C	0	0	224	0	1	222	NA	0.999437	0.404352	allele1	8.58187	0.00263475	0.318464	0.572532	0.498881	NA	NA	NA
NA	chr6:35705458_A_T	T	A	0	0	224	0	0	223	NA	NA	NA	allele1	NA	NA	NA	NA	1	NA	NA	NA
NA	chr6:35687440_C_G	G	C	0	0	224	0	1	222	NA	0.999437	0.313199	allele1	5.98481	0.00212971	0.578757	0.4468	0.498881	NA	NA	NA
rs186143918	chr6:35698653_T_C	C	T	0	4	220	0	5	218	0.990951	0.985769	0.81939	allele1	2.93044	0.217466	0.0963248	0.756286	0.752245	0.794595	2.97865	0.211968
NA	chr6:35543644_T_C	C	T	0	0	224	0	0	223	NA	NA	NA	allele1	NA	NA	NA	NA	1	NA	NA	NA
NA	chr6:35548333_T_TG	TG	T	0	0	212	0	1	216	NA	0.999421	0.348881	allele1	6.60045	0.002382	0.47529	0.490564	1	NA	NA	NA
NA	chr6:35684400_G_A	A	G	0	1	223	0	0	223	0.99944	NA	3.07828	allele1	451.875	0.161815	0.543066	0.461165	1	NA	NA	NA
NA	chr6:35592420_C_T	T	C	0	0	224	0	0	223	NA	NA	NA	allele1	NA	NA	NA	NA	1	NA	NA	NA
rs34866878	chr6:35544942_G_A	A	G	0	9	215	0	17	206	0.954018	0.839383	0.525779	allele1	1.1728	0.222407	2.45164	0.117402	0.116034	0.517352	1.17331	0.228119
rs112701458	chr6:35603420_C_T	T	C	0	1	214	0	0	214	0.999416	NA	2.90915	allele1	425.559	0.154243	0.491	0.483652	1	NA	NA	NA
NA	chr6:35592274_ATTT_ATTTT	ATTTT	ATTT	0	1	223	0	0	223	0.99944	NA	3.02014	allele1	442.244	0.159729	0.526403	0.468123	1	NA	NA	NA
NA	chr6:35592274_ATTT_A	A	ATTT	0	9	215	0	17	206	0.954018	0.839383	0.525779	allele1	1.1728	0.222407	2.45164	0.117402	0.116034	0.517352	1.17331	0.228119
rs190329825	chr6:35704225_G_A	A	G	0	0	224	0	1	222	NA	0.999437	0.326158	allele1	6.16823	0.00222719	0.541495	0.461814	0.498881	NA	NA	NA
NA	chr6:35592274_ATTT_ATT	ATT	ATTT	151	63	10	141	73	9	0.592501	0.993185	0.911058	allele2	1.26565	0.654631	0.308594	0.578544	0.499809	0.887099	1.23569	0.636845
NA	chr6:35592274_ATTT_TTTT	TTTT	ATTT	0	0	224	0	0	223	NA	NA	NA	allele1	NA	NA	NA	NA	1	NA	NA	NA
rs543325489	chr6:35691212_G_A	A	G	0	0	224	0	0	223	NA	NA	NA	allele1	NA	NA	NA	NA	1	NA	NA	NA
rs142859908	chr6:35687384_C_CT	CT	C	0	1	223	0	2	221	0.99944	0.99774	0.595994	allele1	4.53018	0.0541301	0.256363	0.61263	0.62374	0.496644	5.49703	0.0448707
rs74791723	chr6:35558397_C_G	G	C	0	0	224	0	0	223	NA	NA	NA	allele1	NA	NA	NA	NA	1	NA	NA	NA
rs139157962	chr6:35542664_A_G	G	A	0	0	224	0	0	223	NA	NA	NA	allele1	NA	NA	NA	NA	1	NA	NA	NA
rs78220087	chr6:35691333_A_G	G	A	0	17	207	0	16	207	0.840091	0.85695	1.06218	allele1	2.1538	0.52604	0.0286087	0.865686	1	1.06003	2.12537	0.528695
rs531263205	chr6:35679531_A_G	G	A	0	0	224	0	0	223	NA	NA	NA	allele1	NA	NA	NA	NA	1	NA	NA	NA
NA	chr6:35606773_AC_A	A	AC	0	9	215	0	17	206	0.954018	0.839383	0.525779	allele1	1.1728	0.222407	2.45164	0.117402	0.116034	0.517352	1.17331	0.228119
rs73746491	chr6:35552189_T_C	C	T	0	9	215	0	17	206	0.954018	0.839383	0.525779	allele1	1.1728	0.222407	2.45164	0.117402	0.116034	0.517352	1.17331	0.228119
rs190964415	chr6:35551932_C_T	T	C	0	1	223	0	1	222	0.99944	0.999437	0.907214	allele1	11.3103	0.0727328	0.00700426	0.933302	1	0.995526	15.9663	0.0620727
NA	chr6:35687684_G_T	T	G	0	0	224	0	0	223	NA	NA	NA	allele1	NA	NA	NA	NA	1	NA	NA	NA
rs148611063	chr6:35541495_G_T	T	G	0	0	224	0	1	222	NA	0.999437	0.320466	allele1	6.10284	0.00218217	0.556499	0.455674	0.498881	NA	NA	NA
NA	chr6:35619239_C_T	T	C	0	0	224	0	3	220	NA	0.9949	0.160275	allele1	1.74075	0.00117518	2.09707	0.147582	0.123744	NA	NA	NA
rs560373411	chr6:35554132_G_A	A	G	0	1	223	0	0	223	0.99944	NA	3.08238	allele1	451.526	0.162873	0.546614	0.459705	1	NA	NA	NA
NA	chr6:35699996_G_T	T	G	0	0	224	0	0	223	NA	NA	NA	allele1	NA	NA	NA	NA	1	NA	NA	NA
NA	chr6:35701200_C_G	G	C	0	0	224	0	0	223	NA	NA	NA	allele1	NA	NA	NA	NA	1	NA	NA	NA
rs6899478	chr6:35651987_G_A	A	G	119	78	21	123	81	13	0.313461	0.99759	1.14574	allele2	1.54139	0.853554	0.819661	0.365279	0.354617	1.16053	1.5713	0.857153
NA	chr6:35541950_G_GA	GA	G	0	1	223	0	0	223	0.99944	NA	2.69755	allele1	395.512	0.14222	0.418809	0.517532	1	NA	NA	NA
rs142332389	chr6:35700219_A_G	G	A	0	3	221	0	1	222	0.994923	0.999437	2.39076	allele1	24.8347	0.389048	0.861107	0.353429	0.624162	3	28.9519	0.31086
rs60867971	chr6:35534861_G_A	A	G	0	8	216	0	10	213	0.963652	0.943032	0.798681	allele1	2.01868	0.307231	0.227221	0.633592	0.643637	0.792727	2.02753	0.309941
rs73746498	chr6:35570482_G_A	A	G	0	9	215	0	17	206	0.954018	0.839383	0.525779	allele1	1.1728	0.222407	2.45164	0.117402	0.116034	0.517352	1.17331	0.228119
rs6922997	chr6:35684709_A_G	G	A	0	0	224	0	0	223	NA	NA	NA	allele1	NA	NA	NA	NA	1	NA	NA	NA
NA	chr6:35592307_C_G	G	C	0	0	224	0	0	223	NA	NA	NA	allele1	NA	NA	NA	NA	1	NA	NA	NA
rs528123977	chr6:35695570_G_A	A	G	0	4	220	0	1	222	0.990951	0.999437	2.97347	allele1	29.8442	0.544426	1.52117	0.217442	0.373604	4.00901	36.0112	0.446309
rs183347446	chr6:35687829_T_C	C	T	0	9	215	0	3	220	0.954018	0.9949	2.64399	allele1	10.7298	0.822473	2.62496	0.105195	0.143297	3.02733	11.2571	0.814131
NA	chr6:35542650_A_G	G	A	0	1	223	0	0	223	0.99944	NA	3.08018	allele1	450.647	0.163252	0.547181	0.459472	1	NA	NA	NA
rs574855911	chr6:35554636_T_C	C	T	0	0	224	0	1	222	NA	0.999437	0.335243	allele1	6.34975	0.00228781	0.513393	0.473674	0.498881	NA	NA	NA
NA	chr6:35684854_C_A	A	C	0	0	224	0	1	222	NA	0.999437	0.318761	allele1	6.01965	0.00217796	0.565663	0.451987	0.498881	NA	NA	NA
rs567496920	chr6:35543534_C_A	A	C	0	1	223	0	0	223	0.99944	NA	2.70202	allele1	397.34	0.141415	0.41793	0.517972	1	NA	NA	NA
rs192417627	chr6:35695200_T_C	C	T	0	1	223	0	0	223	0.99944	NA	2.96692	allele1	435.41	0.156065	0.506654	0.476591	1	NA	NA	NA
NA	chr6:35550902_T_C	C	T	0	0	224	0	1	222	NA	0.999437	0.320466	allele1	6.10284	0.00218217	0.556499	0.455674	0.498881	NA	NA	NA
rs112917942	chr6:35564917_C_T	T	C	0	4	220	0	4	219	0.990951	0.99091	0.954293	allele1	3.74258	0.243298	0.00481738	0.944665	1	0.995495	4.00546	0.247415
NA	chr6:35550813_ATGCTTGTGCCAC_A	A	ATGCTTGTGCCAC	0	0	224	0	0	223	NA	NA	NA	allele1	NA	NA	NA	NA	1	NA	NA	NA
rs140045640	chr6:35536831_GC_G	G	GC	2	37	185	3	30	190	0.995057	0.377315	1.11205	allele1	1.7658	0.703791	0.207355	0.648849	0.633792	1.14728	1.83236	0.718342
rs75710780	chr6:35632917_C_A	A	C	0	3	221	0	5	218	0.994923	0.985769	0.629457	allele1	2.4019	0.144068	0.458197	0.498468	0.505111	0.594607	2.50321	0.141242
rs533756353	chr6:35534902_AG_A	A	AG	0	1	223	0	0	223	0.99944	NA	2.87372	allele1	420.467	0.152286	0.478686	0.489018	1	NA	NA	NA
NA	chr6:35655948_C_G	G	C	0	1	223	0	0	223	0.99944	NA	2.75233	allele1	402.981	0.145605	0.437958	0.50811	1	NA	NA	NA
rs376720171	chr6:35543288_AG_A	A	AG	0	1	223	0	0	223	0.99944	NA	2.8979	allele1	423.876	0.153681	0.486975	0.48528	1	NA	NA	NA
rs2143404	chr6:35610681_T_C	C	T	164	53	7	163	53	7	0.579023	0.587077	1.02163	allele2	1.45914	0.715573	0.0139428	0.906004	1	0.994751	1.43622	0.688981
rs532924264	chr6:35571269_A_C	C	A	0	1	223	0	0	223	0.99944	NA	2.63536	allele1	387.867	0.137626	0.395569	0.529386	1	NA	NA	NA
NA	chr6:35571294_T_C	C	T	0	0	224	0	0	222	NA	NA	NA	allele1	NA	NA	NA	NA	1	NA	NA	NA
rs77379145	chr6:35687937_G_A	A	G	0	17	207	0	16	207	0.840091	0.85695	1.06218	allele1	2.1538	0.52604	0.0286087	0.865686	1	1.06003	2.12537	0.528695
rs73746493	chr6:35553345_A_G	G	A	0	8	216	0	17	206	0.963652	0.839383	0.46784	allele1	1.06764	0.190473	3.2456	0.0716153	0.0710007	0.458824	1.07435	0.195951
rs10631894	chr6:35550856_C_CCTCT	CCTCT	C	0	1	223	0	0	223	0.99944	NA	2.8979	allele1	423.876	0.153681	0.486975	0.48528	1	NA	NA	NA
rs10631894	chr6:35550856_C_CCT	CCT	C	0	8	216	0	17	206	0.963652	0.839383	0.46784	allele1	1.06764	0.190473	3.2456	0.0716153	0.0710007	0.458824	1.07435	0.195951
NA	chr6:35541371_AT_A	A	AT	0	1	223	0	0	222	0.99944	NA	2.88446	allele1	423.992	0.151119	0.478016	0.489322	1	NA	NA	NA
rs35283903	chr6:35551125_TA_T	T	TA	0	0	224	0	0	223	NA	NA	NA	allele1	NA	NA	NA	NA	1	NA	NA	NA
NA	chr6:35700911_T_G	G	T	0	0	224	0	0	223	NA	NA	NA	allele1	NA	NA	NA	NA	1	NA	NA	NA
rs116384035	chr6:35536741_G_T	T	G	0	5	219	0	3	220	0.985834	0.9949	1.53562	allele1	6.69227	0.403849	0.394965	0.529701	0.725337	1.66667	7.01642	0.395897
NA	chr6:35693634_C_A	A	C	0	0	224	0	0	223	NA	NA	NA	allele1	NA	NA	NA	NA	1	NA	NA	NA
rs368049060	chr6:35558492_A_C	C	A	0	0	224	0	1	222	NA	0.999437	0.404416	allele1	8.39338	0.0026591	0.323392	0.569576	0.498881	NA	NA	NA
rs142222787	chr6:35541859_G_A	A	G	0	0	224	0	0	223	NA	NA	NA	allele1	NA	NA	NA	NA	1	NA	NA	NA
rs2817035	chr6:35696363_G_A	A	G	22	78	124	13	81	129	0.191967	0.99817	1.16192	allele1	1.55774	0.868772	1.02228	0.311978	0.283773	1.18565	1.60182	0.877613
rs79154270	chr6:35619297_A_G	G	A	0	1	223	0	1	222	0.99944	0.999437	0.989858	allele1	12.267	0.0798752	7.73e-05	0.992983	1	0.995526	15.9663	0.0620727
rs148043129	chr6:35610553_T_C	C	T	0	1	223	0	1	222	0.99944	0.999437	0.947314	allele1	11.7431	0.0764188	0.00217941	0.962765	1	0.995526	15.9663	0.0620727
NA	chr6:35705465_T_A	A	T	0	0	224	0	0	223	NA	NA	NA	allele1	NA	NA	NA	NA	1	NA	NA	NA
NA	chr6:35655463_C_T	T	C	0	0	224	0	0	223	NA	NA	NA	allele1	NA	NA	NA	NA	1	NA	NA	NA
rs147436407	chr6:35698758_G_C	C	G	0	3	221	0	1	222	0.994923	0.999437	2.27838	allele1	23.6867	0.370206	0.764811	0.381827	0.624162	3	28.9519	0.31086
NA	chr6:35695639_C_A	A	C	0	0	219	0	0	219	NA	NA	NA	allele1	NA	NA	NA	NA	1	NA	NA	NA
NA	chr6:35550328_G_A	A	G	0	0	224	0	0	223	NA	NA	NA	allele1	NA	NA	NA	NA	1	NA	NA	NA
rs77677939	chr6:35694577_C_T	T	C	0	17	207	0	16	207	0.840091	0.85695	1.06218	allele1	2.1538	0.52604	0.0286087	0.865686	1	1.06003	2.12537	0.528695
rs55922240	chr6:35608096_T_C	C	T	2	38	184	2	31	190	0.999698	0.845037	1.17944	allele1	1.88796	0.741912	0.486361	0.485555	0.474746	1.21478	1.94185	0.759938
NA	chr6:35610869_G_A	A	G	0	0	224	0	1	222	NA	0.999437	0.379826	allele1	7.66236	0.00252664	0.379706	0.537761	0.498881	NA	NA	NA
NA	chr6:35558648_A_G	G	A	0	0	224	0	1	221	NA	0.999435	0.343642	allele1	6.50198	0.00234615	0.4897	0.484061	0.497758	NA	NA	NA
NA	chr6:35696019_C_G	G	C	0	0	222	0	0	223	NA	NA	NA	allele1	NA	NA	NA	NA	1	NA	NA	NA
NA	chr6:35686251_TC_T	T	TC	0	1	223	0	0	223	0.99944	NA	2.61392	allele1	383.626	0.137471	0.390686	0.531939	1	NA	NA	NA
rs529259707	chr6:35699498_G_C	C	G	0	0	222	0	1	222	NA	0.999437	0.324773	allele1	6.18538	0.00221143	0.542852	0.461253	1	NA	NA	NA
rs191947602	chr6:35687315_C_T	T	C	0	0	224	0	1	222	NA	0.999437	0.320466	allele1	6.10284	0.00218217	0.556499	0.455674	0.498881	NA	NA	NA
rs73729770	chr6:35686944_T_C	C	T	0	2	222	0	1	222	0.99775	0.999437	1.54283	allele1	17.014	0.202508	0.178839	0.672373	1	1.99552	22.0871	0.18029
NA	chr6:35652455_G_A	A	G	0	1	223	0	0	223	0.99944	NA	2.93568	allele1	431.486	0.153834	0.494911	0.481745	1	NA	NA	NA
rs10947565	chr6:35694926_G_A	A	G	7	62	155	7	80	136	0.966115	0.504477	0.762226	allele1	1.07201	0.539437	2.4318	0.118896	0.12537	0.765042	1.07017	0.546912
rs540511674	chr6:35699452_G_C	C	G	0	0	224	0	2	221	NA	0.99774	0.185754	allele1	2.3104	0.00134164	1.59098	0.207186	0.248603	NA	NA	NA
rs59320339	chr6:35550915_A_G	G	A	0	8	216	0	17	206	0.963652	0.839383	0.46784	allele1	1.06764	0.190473	3.2456	0.0716153	0.0710007	0.458824	1.07435	0.195951
rs149991195	chr6:35549645_C_T	T	C	0	0	224	0	0	223	NA	NA	NA	allele1	NA	NA	NA	NA	1	NA	NA	NA
NA	chr6:35699464_C_G	G	C	0	0	224	0	0	223	NA	NA	NA	allele1	NA	NA	NA	NA	1	NA	NA	NA
rs536979233	chr6:35696611_A_G	G	A	0	1	223	0	0	223	0.99944	NA	2.5453	allele1	373.876	0.133578	0.367758	0.544229	1	NA	NA	NA
rs114623987	chr6:35637377_C_T	T	C	0	8	216	0	10	213	0.963652	0.943032	0.798681	allele1	2.01868	0.307231	0.227221	0.633592	0.643637	0.792727	2.02753	0.309941
rs577045284	chr6:35553078_T_C	C	T	0	2	222	0	0	223	0.99775	NA	7.54957	allele1	1096.67	0.550182	2.1786	0.139942	0.499443	NA	NA	NA
rs148378472	chr6:35690389_G_A	A	G	0	0	224	0	1	222	NA	0.999437	0.303923	allele1	5.77542	0.00207131	0.613288	0.433552	0.498881	NA	NA	NA
rs3800373	chr6:35542476_C_A	A	C	124	79	21	109	99	15	0.287367	0.49211	0.918787	allele2	1.22891	0.686068	0.325945	0.568057	0.551344	0.9093	1.21792	0.678884
NA	chr6:35570149_A_C	C	A	0	1	223	0	0	223	0.99944	NA	2.91543	allele1	427.13	0.153994	0.491265	0.483364	1	NA	NA	NA
rs550246853	chr6:35687155_T_C	C	T	0	0	224	0	2	221	NA	0.99774	0.185754	allele1	2.3104	0.00134164	1.59098	0.207186	0.248603	NA	NA	NA
rs75712173	chr6:35592407_T_C	C	T	0	0	224	0	0	223	NA	NA	NA	allele1	NA	NA	NA	NA	1	NA	NA	NA
NA	chr6:35686254_A_T	T	A	0	1	223	0	0	223	0.99944	NA	2.61392	allele1	383.626	0.137471	0.390686	0.531939	1	NA	NA	NA
NA	chr6:35543307_C_T	T	C	0	0	224	0	0	223	NA	NA	NA	allele1	NA	NA	NA	NA	1	NA	NA	NA
rs180923765	chr6:35551668_G_A	A	G	0	6	218	0	2	221	0.979573	0.99774	2.48684	allele1	13.6902	0.625156	1.62433	0.20249	0.286862	3.01357	15.0123	0.604946
rs562846152	chr6:35686778_G_A	A	G	0	0	224	0	0	223	NA	NA	NA	allele1	NA	NA	NA	NA	1	NA	NA	NA
rs549248404	chr6:35694056_C_T	T	C	0	0	224	0	0	223	NA	NA	NA	allele1	NA	NA	NA	NA	1	NA	NA	NA
rs74335585	chr6:35536845_A_G	G	A	0	0	224	0	0	223	NA	NA	NA	allele1	NA	NA	NA	NA	1	NA	NA	NA
rs142925622	chr6:35565058_C_T	T	C	0	0	224	0	0	223	NA	NA	NA	allele1	NA	NA	NA	NA	1	NA	NA	NA
rs528419064	chr6:35633011_T_G	G	T	0	1	223	0	1	222	0.99944	0.999437	0.916065	allele1	11.3753	0.0737696	0.00570518	0.939791	1	0.995526	15.9663	0.0620727
rs371833025	chr6:35655984_G_C	C	G	0	0	212	0	0	209	NA	NA	NA	allele1	NA	NA	NA	NA	1	NA	NA	NA
NA	chr6:35655581_T_C	C	T	0	0	224	0	0	223	NA	NA	NA	allele1	NA	NA	NA	NA	1	NA	NA	NA
NA	chr6:35666570_A_G	G	A	0	0	223	0	0	222	NA	NA	NA	allele1	NA	NA	NA	NA	1	NA	NA	NA
rs147557402	chr6:35538826_A_G	G	A	0	0	224	0	0	223	NA	NA	NA	allele1	NA	NA	NA	NA	1	NA	NA	NA
rs190161400	chr6:35543318_A_T	T	A	0	1	223	0	3	220	0.99944	0.9949	0.403179	allele1	2.48468	0.0387394	0.934429	0.333715	0.373041	0.33035	3.18809	0.0342309
rs539689927	chr6:35696871_G_A	A	G	0	7	217	0	4	218	0.972176	0.990868	1.67475	allele1	5.99481	0.524865	0.750834	0.386212	0.546325	1.74603	6.00696	0.507516
NA	chr6:35544815_TCCTGCGGTC_T	T	TCCTGCGGTC	0	0	224	0	0	223	NA	NA	NA	allele1	NA	NA	NA	NA	1	NA	NA	NA
rs9380526	chr6:35658327_C_T	T	C	110	84	30	101	99	23	0.110116	0.984949	0.984477	allele2	1.29114	0.750452	0.0128169	0.909863	0.943021	0.983303	1.30144	0.742937
NA	chr6:35542967_C_T	T	C	0	1	223	0	0	223	0.99944	NA	2.8979	allele1	423.876	0.153681	0.486975	0.48528	1	NA	NA	NA
rs116659810	chr6:35579330_T_C	C	T	0	0	224	0	0	223	NA	NA	NA	allele1	NA	NA	NA	NA	1	NA	NA	NA
rs529108421	chr6:35631010_G_A	A	G	0	1	223	0	0	223	0.99944	NA	2.95995	allele1	432.893	0.157023	0.50768	0.476145	1	NA	NA	NA
NA	chr6:35678173_G_C	C	G	0	0	224	0	0	223	NA	NA	NA	allele1	NA	NA	NA	NA	1	NA	NA	NA
rs140664762	chr6:35554071_G_A	A	G	0	4	220	0	0	223	0.990951	NA	8.73272	allele1	1161.81	0.917575	3.50131	0.0613205	0.124164	NA	NA	NA
rs562262223	chr6:35536819_G_T	T	G	0	0	224	0	0	223	NA	NA	NA	allele1	NA	NA	NA	NA	1	NA	NA	NA
NA	chr6:35697553_C_T	T	C	0	1	223	0	0	223	0.99944	NA	2.6932	allele1	394.635	0.142198	0.417849	0.518012	1	NA	NA	NA
rs13192954	chr6:35633456_A_G	G	A	0	18	206	2	29	192	0.821801	0.748304	0.523869	allele1	0.927074	0.285565	4.95123	0.0260721	0.0310151	0.52389	0.945068	0.290414
NA	chr6:35551347_G_C	C	G	0	0	224	0	0	223	NA	NA	NA	allele1	NA	NA	NA	NA	1	NA	NA	NA
rs75950706	chr6:35610470_G_A	A	G	0	0	224	0	1	222	NA	0.999437	0.320466	allele1	6.10284	0.00218217	0.556499	0.455674	0.498881	NA	NA	NA
NA	chr6:35649350_TTCTGAGATTCATCTATGTTGCTA_T	T	TTCTGAGATTCATCTATGTTGCTA	0	1	223	0	0	223	0.99944	NA	2.77866	allele1	406.755	0.147071	0.446815	0.503851	1	NA	NA	NA
rs66957944	chr6:35541420_AT_A	A	AT	0	11	208	0	18	199	0.929909	0.816167	0.613074	allele1	1.3053	0.276911	1.59943	0.205984	0.191192	0.595368	1.27582	0.277833
NA	chr6:35541420_AT_ATT	ATT	AT	0	0	219	0	0	217	NA	NA	NA	allele1	NA	NA	NA	NA	1	NA	NA	NA
NA	chr6:35686415_C_A	A	C	0	0	224	0	0	223	NA	NA	NA	allele1	NA	NA	NA	NA	1	NA	NA	NA
rs138172250	chr6:35658191_G_A	A	G	0	0	224	0	1	222	NA	0.999437	0.302182	allele1	5.71171	0.0020639	0.622104	0.430267	0.498881	NA	NA	NA
rs554175162	chr6:35550164_G_A	A	G	0	0	224	0	0	223	NA	NA	NA	allele1	NA	NA	NA	NA	1	NA	NA	NA
NA	chr6:35698136_G_A	A	G	0	0	224	0	0	223	NA	NA	NA	allele1	NA	NA	NA	NA	1	NA	NA	NA
NA	chr6:35631850_G_A	A	G	0	1	223	0	0	223	0.99944	NA	2.90164	allele1	425.703	0.152741	0.485418	0.485978	1	NA	NA	NA
NA	chr6:35688314_C_A	A	C	0	0	224	0	0	223	NA	NA	NA	allele1	NA	NA	NA	NA	1	NA	NA	NA
rs146012831	chr6:35548560_C_T	T	C	0	1	219	0	0	220	0.999429	NA	2.94406	allele1	430.606	0.156148	0.502328	0.478479	1	NA	NA	NA
NA	chr6:35662343_T_C	C	T	0	0	224	0	0	223	NA	NA	NA	allele1	NA	NA	NA	NA	1	NA	NA	NA
NA	chr6:35552374_G_A	A	G	0	1	223	0	0	223	0.99944	NA	2.88509	allele1	430.134	0.145992	0.465764	0.494943	1	NA	NA	NA
NA	chr6:35687654_C_T	T	C	0	0	224	0	0	223	NA	NA	NA	allele1	NA	NA	NA	NA	1	NA	NA	NA
rs2766536	chr6:35695541_G_T	T	G	22	77	125	13	80	130	0.15887	0.988936	1.16265	allele1	1.5585	0.869465	1.03199	0.309693	0.282379	1.18689	1.6049	0.877756
NA	chr6:35695415_C_T	T	C	0	0	224	0	0	223	NA	NA	NA	allele1	NA	NA	NA	NA	1	NA	NA	NA
rs187804420	chr6:35693969_C_T	T	C	0	1	223	0	0	223	0.99944	NA	2.95662	allele1	432.423	0.156832	0.506539	0.476641	1	NA	NA	NA
NA	chr6:35652146_G_A	A	G	0	0	222	0	0	222	NA	NA	NA	allele1	NA	NA	NA	NA	1	NA	NA	NA
rs9348981	chr6:35687249_T_G	G	T	24	100	100	18	105	100	0.990951	0.413928	1.06925	allele1	1.43122	0.799536	0.204	0.651511	0.668268	1.06714	1.41248	0.806235
rs144600779	chr6:35588038_C_T	T	C	0	0	224	0	1	222	NA	0.999437	0.361873	allele1	6.88434	0.00246519	0.439445	0.50739	0.498881	NA	NA	NA
NA	chr6:35700988_C_T	T	C	0	1	223	0	0	223	0.99944	NA	3.09125	allele1	453.698	0.162571	0.54753	0.459329	1	NA	NA	NA
NA	chr6:35695088_G_C	C	G	0	0	224	0	1	222	NA	0.999437	0.375664	allele1	7.17397	0.00255526	0.405046	0.524495	0.498881	NA	NA	NA
rs192745634	chr6:35537000_G_A	A	G	0	1	223	0	0	223	0.99944	NA	2.8979	allele1	423.876	0.153681	0.486975	0.48528	1	NA	NA	NA
rs183327856	chr6:35687372_T_C	C	T	0	0	224	0	0	223	NA	NA	NA	allele1	NA	NA	NA	NA	1	NA	NA	NA
NA	chr6:35551523_G_C	C	G	0	1	223	0	0	223	0.99944	NA	2.72923	allele1	399.73	0.144266	0.430072	0.511953	1	NA	NA	NA
rs74943948	chr6:35695518_C_A	A	C	0	8	216	0	10	213	0.963652	0.943032	0.784937	allele1	1.98464	0.301783	0.263484	0.607736	0.643637	0.792727	2.02753	0.309941
rs535417398	chr6:35553004_G_A	A	G	0	0	224	0	0	222	NA	NA	NA	allele1	NA	NA	NA	NA	1	NA	NA	NA
NA	chr6:35534879_T_G	G	T	0	0	224	0	1	222	NA	0.999437	0.404352	allele1	8.58187	0.00263475	0.318464	0.572532	0.498881	NA	NA	NA
NA	chr6:35554324_G_T	T	G	0	0	224	0	0	223	NA	NA	NA	allele1	NA	NA	NA	NA	1	NA	NA	NA
NA	chr6:35631047_G_A	A	G	0	0	224	0	1	222	NA	0.999437	0.333978	allele1	6.30721	0.0022819	0.518308	0.471564	0.498881	NA	NA	NA
rs573912960	chr6:35686740_G_A	A	G	0	1	223	0	0	223	0.99944	NA	2.92523	allele1	428.7	0.154394	0.49421	0.482056	1	NA	NA	NA
rs7754640	chr6:35551029_T_C	C	T	0	0	224	0	0	223	NA	NA	NA	allele1	NA	NA	NA	NA	1	NA	NA	NA
rs114640518	chr6:35699453_A_C	C	A	0	0	224	0	1	222	NA	0.999437	0.320466	allele1	6.10284	0.00218217	0.556499	0.455674	0.498881	NA	NA	NA
rs75901890	chr6:35570475_G_A	A	G	0	0	224	0	0	223	NA	NA	NA	allele1	NA	NA	NA	NA	1	NA	NA	NA
NA	chr6:35657327_C_A	A	C	0	1	223	0	0	223	0.99944	NA	2.71516	allele1	398.4	0.142872	0.423965	0.514965	1	NA	NA	NA
NA	chr6:35579158_C_A	A	C	0	1	223	0	0	223	0.99944	NA	2.88754	allele1	422.473	0.153033	0.483299	0.486932	1	NA	NA	NA
rs12527329	chr6:35610751_A_T	T	A	2	38	184	2	31	190	0.999698	0.845037	1.17944	allele1	1.88796	0.741912	0.486361	0.485555	0.474746	1.21478	1.94185	0.759938
rs147823312	chr6:35688180_G_T	T	G	0	2	222	0	1	222	0.99775	0.999437	1.61306	allele1	17.7582	0.212366	0.218544	0.640151	1	1.99552	22.0871	0.18029
NA	chr6:35695462_T_C	C	T	0	0	224	0	0	223	NA	NA	NA	allele1	NA	NA	NA	NA	1	NA	NA	NA
NA	chr6:35687765_C_G	G	C	0	0	224	0	0	223	NA	NA	NA	allele1	NA	NA	NA	NA	1	NA	NA	NA
NA	chr6:35558341_TTCTC_T	T	TTCTC	0	0	224	0	0	222	NA	NA	NA	allele1	NA	NA	NA	NA	1	NA	NA	NA
rs553419728	chr6:35564343_T_A	A	T	0	0	224	0	1	222	NA	0.999437	0.300882	allele1	5.69065	0.00205453	0.626511	0.428638	0.498881	NA	NA	NA
rs9470085	chr6:35700433_A_G	G	A	0	0	224	0	0	223	NA	NA	NA	allele1	NA	NA	NA	NA	1	NA	NA	NA
rs149237370	chr6:35548142_C_A	A	C	0	0	224	0	1	222	NA	0.999437	0.302182	allele1	5.71171	0.0020639	0.622104	0.430267	0.498881	NA	NA	NA
rs143262325	chr6:35686174_G_C	C	G	0	1	223	0	1	222	0.99944	0.999437	0.896814	allele1	11.1608	0.0720623	0.0087805	0.925344	1	0.995526	15.9663	0.0620727
NA	chr6:35549364_AAAAACAAAAC_AAAAAC	AAAAAC	AAAAACAAAAC	132	75	17	125	88	10	0.398074	0.532575	1.02598	allele2	1.39279	0.756198	0.0272157	0.868966	1	1.00628	1.36624	0.741163
rs563539959	chr6:35549364_AAAAACAAAAC_A	A	AAAAACAAAAC	2	31	191	2	26	195	0.841706	0.571531	1.17029	allele1	1.92321	0.718409	0.398492	0.527869	0.606762	1.17514	1.94974	0.708276
NA	chr6:35549364_AAAAACAAAAC_AAAAACAAAACAAAAC	AAAAACAAAACAAAAC	AAAAACAAAAC	0	8	216	0	11	212	0.963652	0.931184	0.721076	allele1	1.78052	0.280996	0.50221	0.478531	0.498062	0.719008	1.80479	0.286445
rs575259136	chr6:35691428_AAAG_A	A	AAAG	0	0	224	0	5	218	NA	0.985769	0.0896574	allele1	0.801255	0.000680843	4.86519	0.0274038	0.030555	NA	NA	NA
NA	chr6:35694993_T_A	A	T	0	0	224	0	1	222	NA	0.999437	0.375664	allele1	7.17397	0.00255526	0.405046	0.524495	0.498881	NA	NA	NA
rs142290913	chr6:35632990_T_C	C	T	0	0	224	0	0	223	NA	NA	NA	allele1	NA	NA	NA	NA	1	NA	NA	NA
rs16878812	chr6:35569562_A_G	G	A	4	41	179	5	41	177	0.663609	0.386931	0.943973	allele1	1.40767	0.632039	0.0803789	0.776784	0.832595	0.951152	1.44188	0.627439
NA	chr6:35573913_T_C	C	T	0	0	224	0	0	223	NA	NA	NA	allele1	NA	NA	NA	NA	1	NA	NA	NA
rs541898135	chr6:35694905_A_C	C	A	0	0	224	0	0	223	NA	NA	NA	allele1	NA	NA	NA	NA	1	NA	NA	NA
NA	chr6:35565252_T_C	C	T	0	1	223	0	0	223	0.99944	NA	3.27311	allele1	479.879	0.172591	0.60859	0.435319	1	NA	NA	NA
NA	chr6:35630973_G_A	A	G	0	0	224	0	1	222	NA	0.999437	0.304215	allele1	5.75347	0.00207733	0.614534	0.433086	0.498881	NA	NA	NA
rs6914582	chr6:35686437_T_C	C	T	0	3	221	0	3	220	0.994923	0.9949	1.00335	allele1	4.78704	0.210406	1.93e-05	0.996499	1	0.995506	4.95911	0.199841
rs570047641	chr6:35696650_C_T	T	C	0	0	224	0	0	223	NA	NA	NA	allele1	NA	NA	NA	NA	1	NA	NA	NA
NA	chr6:35541438_CAAT_C	C	CAAT	0	0	224	0	0	223	NA	NA	NA	allele1	NA	NA	NA	NA	1	NA	NA	NA
NA	chr6:35694360_G_A	A	G	0	0	223	0	0	223	NA	NA	NA	allele1	NA	NA	NA	NA	1	NA	NA	NA
rs111643517	chr6:35554640_CAT_C	C	CAT	0	0	224	0	0	223	NA	NA	NA	allele1	NA	NA	NA	NA	1	NA	NA	NA
rs140458482	chr6:35549624_T_C	C	T	0	0	224	0	0	223	NA	NA	NA	allele1	NA	NA	NA	NA	1	NA	NA	NA
rs16878806	chr6:35569119_T_C	C	T	0	9	215	0	17	206	0.954018	0.839383	0.525779	allele1	1.1728	0.222407	2.45164	0.117402	0.116034	0.517352	1.17331	0.228119
NA	chr6:35688294_G_T	T	G	0	0	224	0	0	223	NA	NA	NA	allele1	NA	NA	NA	NA	1	NA	NA	NA
rs537651626	chr6:35684375_T_C	C	T	0	1	223	0	0	223	0.99944	NA	2.87372	allele1	420.467	0.152286	0.478686	0.489018	1	NA	NA	NA
rs184713198	chr6:35606608_A_G	G	A	0	0	224	0	2	221	NA	0.99774	0.182111	allele1	2.26227	0.0013161	1.63458	0.201071	0.248603	NA	NA	NA
NA	chr6:35666599_C_T	T	C	0	1	221	0	0	222	0.999435	NA	2.75188	allele1	402.85	0.145639	0.437942	0.508117	1	NA	NA	NA
NA	chr6:35631722_G_A	A	G	0	0	224	0	0	223	NA	NA	NA	allele1	NA	NA	NA	NA	1	NA	NA	NA
rs529213776	chr6:35549656_C_T	T	C	0	0	224	0	0	223	NA	NA	NA	allele1	NA	NA	NA	NA	1	NA	NA	NA
rs11545925	chr6:35542526_T_A	A	T	2	36	186	2	31	190	0.984618	0.845037	1.11923	allele1	1.79598	0.701023	0.22295	0.636801	0.629727	1.15126	1.84917	0.716754
NA	chr6:35637034_A_G	G	A	0	0	224	0	0	223	NA	NA	NA	allele1	NA	NA	NA	NA	1	NA	NA	NA
rs186874422	chr6:35657521_G_A	A	G	0	2	195	0	1	202	0.997439	0.999381	2.7673	allele1	35.2636	0.331258	0.892113	0.344905	0.61897	2.06633	22.8805	0.186609
NA	chr6:35554338_G_C	C	G	0	0	224	0	0	223	NA	NA	NA	allele1	NA	NA	NA	NA	1	NA	NA	NA
NA	chr6:35656891_T_G	G	T	0	0	224	0	0	223	NA	NA	NA	allele1	NA	NA	NA	NA	1	NA	NA	NA
NA	chr6:35697214_C_G	G	C	0	0	224	0	1	222	NA	0.999437	0.34505	allele1	6.52861	0.00235577	0.485774	0.485819	0.498881	NA	NA	NA
NA	chr6:35697402_G_A	A	G	0	1	223	0	0	223	0.99944	NA	2.75345	allele1	403.124	0.145684	0.438372	0.507909	1	NA	NA	NA
NA	chr6:35544815_TCCTGCGGTC_GCCTGCGGTC	GCCTGCGGTC	TCCTGCGGTC	0	0	224	0	0	223	NA	NA	NA	allele1	NA	NA	NA	NA	1	NA	NA	NA
NA	chr6:35536983_G_A	A	G	0	1	223	0	0	223	0.99944	NA	2.90719	allele1	425.852	0.153625	0.488703	0.484507	1	NA	NA	NA
NA	chr6:35547934_T_C	C	T	0	1	223	0	0	223	0.99944	NA	2.88754	allele1	422.473	0.153033	0.483299	0.486932	1	NA	NA	NA
NA	chr6:35636978_AC_A	A	AC	0	0	224	0	0	223	NA	NA	NA	allele1	NA	NA	NA	NA	1	NA	NA	NA
rs77715420	chr6:35551780_C_A	A	C	0	8	216	0	10	213	0.963652	0.943032	0.798681	allele1	2.01868	0.307231	0.227221	0.633592	0.643637	0.792727	2.02753	0.309941
NA	chr6:35696029_G_T	T	G	0	0	222	0	1	222	NA	0.999437	0.293339	allele1	5.56064	0.00200115	0.653448	0.418882	1	NA	NA	NA
NA	chr6:35690357_C_A	A	C	0	0	224	0	0	223	NA	NA	NA	allele1	NA	NA	NA	NA	1	NA	NA	NA
NA	chr6:35534872_TG_T	T	TG	0	0	224	0	1	222	NA	0.999437	0.328534	allele1	6.22059	0.00224232	0.533664	0.46507	0.498881	NA	NA	NA
NA	chr6:35551780_C_T	T	C	0	1	223	0	0	223	0.99944	NA	2.8185	allele1	413.38	0.148478	0.458308	0.498416	1	NA	NA	NA
NA	chr6:35658279_A_G	G	A	0	0	224	0	0	223	NA	NA	NA	allele1	NA	NA	NA	NA	1	NA	NA	NA
NA	chr6:35603644_T_C	C	T	0	0	224	0	0	223	NA	NA	NA	allele1	NA	NA	NA	NA	1	NA	NA	NA
rs72186809	chr6:35606775_TTCAGG_T	T	TTCAGG	0	9	215	0	17	206	0.954018	0.839383	0.525779	allele1	1.1728	0.222407	2.45164	0.117402	0.116034	0.517352	1.17331	0.228119
NA	chr6:35554445_T_C	C	T	0	0	224	0	1	222	NA	0.999437	0.296396	allele1	5.60996	0.00202329	0.642689	0.422739	0.498881	NA	NA	NA
rs73748206	chr6:35607955_C_T	T	C	0	8	216	0	17	206	0.963652	0.839383	0.46784	allele1	1.06764	0.190473	3.2456	0.0716153	0.0710007	0.458824	1.07435	0.195951
rs115014304	chr6:35606663_G_A	A	G	0	0	224	0	1	222	NA	0.999437	0.320466	allele1	6.10284	0.00218217	0.556499	0.455674	0.498881	NA	NA	NA
rs78996577	chr6:35554152_A_G	G	A	0	0	224	0	0	223	NA	NA	NA	allele1	NA	NA	NA	NA	1	NA	NA	NA
NA	chr6:35694200_C_A	A	C	0	0	224	0	0	223	NA	NA	NA	allele1	NA	NA	NA	NA	1	NA	NA	NA
rs570426590	chr6:35607823_ATTG_A	A	ATTG	0	2	222	0	1	222	0.99775	0.999437	1.61306	allele1	17.7582	0.212366	0.218544	0.640151	1	1.99552	22.0871	0.18029
rs533821281	chr6:35700965_G_GAA	GAA	G	0	1	223	0	0	223	0.99944	NA	3.90694	allele1	596.059	0.187113	0.756748	0.384348	1	NA	NA	NA
NA	chr6:35705412_A_G	G	A	0	0	224	0	0	223	NA	NA	NA	allele1	NA	NA	NA	NA	1	NA	NA	NA
rs143018638	chr6:35679692_C_T	T	C	0	5	219	0	5	218	0.985834	0.985769	0.991468	allele1	3.41481	0.287932	0.000194706	0.988867	1	0.995485	3.46281	0.286181
rs2766538	chr6:35699087_C_G	G	C	145	62	17	144	69	10	0.0287299	0.89563	1.09679	allele2	1.49421	0.80675	0.347497	0.555533	0.620635	1.09397	1.5123	0.791364
rs7751693	chr6:35695274_G_A	A	G	0	17	207	0	16	207	0.840091	0.85695	1.06218	allele1	2.1538	0.52604	0.0286087	0.865686	1	1.06003	2.12537	0.528695
rs190223760	chr6:35536844_T_A	A	T	0	0	224	0	0	223	NA	NA	NA	allele1	NA	NA	NA	NA	1	NA	NA	NA
NA	chr6:35699366_G_A	A	G	0	0	224	0	0	223	NA	NA	NA	allele1	NA	NA	NA	NA	1	NA	NA	NA
rs185066548	chr6:35543143_C_G	G	C	0	0	224	0	1	222	NA	0.999437	0.489336	allele1	10.4349	0.00318471	0.194172	0.659466	0.498881	NA	NA	NA
NA	chr6:35558632_A_T	T	A	0	1	223	0	0	222	0.99944	NA	3.46799	allele1	510.329	0.181212	0.667766	0.413832	1	NA	NA	NA
rs2817040	chr6:35705606_G_A	A	G	23	74	127	12	78	133	0.0616555	0.991882	1.20032	allele1	1.61097	0.89703	1.50756	0.219512	0.188429	1.23386	1.6726	0.910207
rs115745065	chr6:35659570_G_C	C	G	0	8	216	0	10	213	0.963652	0.943032	0.798681	allele1	2.01868	0.307231	0.227221	0.633592	0.643637	0.792727	2.02753	0.309941
NA	chr6:35657841_G_A	A	G	0	0	224	0	1	222	NA	0.999437	0.404373	allele1	7.94745	0.00271872	0.336533	0.561837	0.498881	NA	NA	NA
rs111388699	chr6:35687785_G_A	A	G	0	6	218	0	4	219	0.979573	0.99091	1.46557	allele1	5.37092	0.437274	0.3844	0.535258	0.752525	1.5	5.35211	0.420395
NA	chr6:35687596_T_C	C	T	0	1	223	0	0	223	0.99944	NA	2.8559	allele1	417.894	0.151309	0.472704	0.491746	1	NA	NA	NA
NA	chr6:35679747_G_A	A	G	0	0	221	0	1	222	NA	0.999437	0.296449	allele1	5.62557	0.00202151	0.641187	0.423281	1	NA	NA	NA
rs74550485	chr6:35550371_T_C	C	T	0	8	216	0	10	213	0.963652	0.943032	0.798681	allele1	2.01868	0.307231	0.227221	0.633592	0.643637	0.792727	2.02753	0.309941
rs139892530	chr6:35548600_G_A	A	G	0	0	224	0	0	223	NA	NA	NA	allele1	NA	NA	NA	NA	1	NA	NA	NA
rs74853132	chr6:35537065_C_T	T	C	0	13	211	0	22	201	0.904811	0.740681	0.563034	allele1	1.12409	0.272149	2.6419	0.104079	0.124253	0.575967	1.15821	0.286422
rs200173454	chr6:35541431_T_TA	TA	T	0	1	223	0	0	223	0.99944	NA	3.08884	allele1	452.186	0.163468	0.549414	0.458557	1	NA	NA	NA
rs199971038	chr6:35541445_T_TTTAA	TTTAA	T	0	0	224	0	0	223	NA	NA	NA	allele1	NA	NA	NA	NA	1	NA	NA	NA
rs76042921	chr6:35544722_G_A	A	G	0	0	224	0	0	223	NA	NA	NA	allele1	NA	NA	NA	NA	1	NA	NA	NA
rs559541848	chr6:35603482_T_TA	TA	T	0	6	218	0	1	221	0.979573	0.999435	4.25335	allele1	41.0855	0.883633	3.21461	0.0729836	0.123553	6.01357	50.157	0.720998
rs546826018	chr6:35551195_ACTT_A	A	ACTT	0	0	224	0	0	223	NA	NA	NA	allele1	NA	NA	NA	NA	1	NA	NA	NA
NA	chr6:35553128_T_G	G	T	0	1	223	0	0	223	0.99944	NA	4.22405	allele1	640.916	0.205205	0.858971	0.354027	1	NA	NA	NA
rs368107704	chr6:35587000_A_G	G	A	0	0	224	0	0	223	NA	NA	NA	allele1	NA	NA	NA	NA	1	NA	NA	NA
NA	chr6:35569187_A_G	G	A	0	1	223	0	0	223	0.99944	NA	3.08238	allele1	451.526	0.162873	0.546614	0.459705	1	NA	NA	NA
NA	chr6:35691427_G_C	C	G	0	0	224	0	1	222	NA	0.999437	0.34505	allele1	6.52861	0.00235577	0.485774	0.485819	0.498881	NA	NA	NA
rs182473562	chr6:35558486_T_C	C	T	0	1	223	0	0	223	0.99944	NA	2.71516	allele1	398.4	0.142872	0.423965	0.514965	1	NA	NA	NA
NA	chr6:35695142_G_T	T	G	0	2	222	0	0	223	0.99775	NA	5.90005	allele1	830.965	0.453816	1.7199	0.189706	0.499443	NA	NA	NA
NA	chr6:35688321_T_A	A	T	0	1	223	0	0	223	0.99944	NA	2.95995	allele1	432.893	0.157023	0.50768	0.476145	1	NA	NA	NA
NA	chr6:35694193_A_G	G	A	0	0	224	0	0	223	NA	NA	NA	allele1	NA	NA	NA	NA	1	NA	NA	NA
NA	chr6:35658425_C_T	T	C	0	0	224	0	0	223	NA	NA	NA	allele1	NA	NA	NA	NA	1	NA	NA	NA
rs200099723	chr6:35586879_C_T	T	C	0	0	224	0	1	222	NA	0.999437	0.318693	allele1	6.02164	0.00217701	0.565645	0.451995	0.498881	NA	NA	NA
rs146787424	chr6:35544889_T_A	A	T	0	1	223	0	2	221	0.99944	0.99774	0.64358	allele1	4.90889	0.058384	0.184753	0.66732	0.62374	0.496644	5.49703	0.0448707
NA	chr6:35534693_G_A	A	G	0	0	224	0	0	223	NA	NA	NA	allele1	NA	NA	NA	NA	1	NA	NA	NA
rs77319078	chr6:35666545_C_T	T	C	0	8	216	0	17	206	0.963652	0.839383	0.46784	allele1	1.06764	0.190473	3.2456	0.0716153	0.0710007	0.458824	1.07435	0.195951
rs372488199	chr6:35704287_T_TC	TC	T	0	0	224	0	0	223	NA	NA	NA	allele1	NA	NA	NA	NA	1	NA	NA	NA
rs189680858	chr6:35688262_C_T	T	C	0	1	223	0	0	223	0.99944	NA	2.8979	allele1	423.876	0.153681	0.486975	0.48528	1	NA	NA	NA
NA	chr6:35699347_C_G	G	C	0	0	224	0	0	223	NA	NA	NA	allele1	NA	NA	NA	NA	1	NA	NA	NA
rs112788083	chr6:35543378_C_T	T	C	0	0	224	0	0	223	NA	NA	NA	allele1	NA	NA	NA	NA	1	NA	NA	NA
NA	chr6:35636812_C_T	T	C	0	0	224	0	1	221	NA	0.999435	0.340556	allele1	6.42897	0.00232721	0.499297	0.479809	0.497758	NA	NA	NA
rs146184357	chr6:35569938_GA_G	G	GA	6	36	182	4	35	184	0.0568579	0.33381	1.11541	allele1	1.67964	0.743852	0.279757	0.59686	0.65845	1.12465	1.73611	0.728547
NA	chr6:35699334_T_G	G	T	0	0	224	0	0	223	NA	NA	NA	allele1	NA	NA	NA	NA	1	NA	NA	NA
rs550710108	chr6:35571458_CAA_C	C	CAA	0	0	224	0	4	219	NA	0.99091	0.109207	allele1	1.03943	0.000821223	3.68646	0.0548558	0.0615248	NA	NA	NA
rs183047956	chr6:35699256_C_T	T	C	0	5	213	0	2	216	0.985438	0.997688	2.12894	allele1	11.9905	0.504583	1.03002	0.310153	0.451235	2.5174	13.0461	0.485763
rs142175265	chr6:35608249_C_T	T	C	0	1	223	0	0	223	0.99944	NA	3.15809	allele1	464.208	0.165471	0.567893	0.451097	1	NA	NA	NA
NA	chr6:35551220_G_A	A	G	0	0	224	0	0	223	NA	NA	NA	allele1	NA	NA	NA	NA	1	NA	NA	NA
NA	chr6:35699141_CATT_C	C	CATT	0	0	224	0	0	223	NA	NA	NA	allele1	NA	NA	NA	NA	1	NA	NA	NA
NA	chr6:35579346_A_C	C	A	0	0	224	0	0	223	NA	NA	NA	allele1	NA	NA	NA	NA	1	NA	NA	NA
NA	chr6:35657838_A_G	G	A	0	0	224	0	0	223	NA	NA	NA	allele1	NA	NA	NA	NA	1	NA	NA	NA
NA	chr6:35656937_G_C	C	G	0	1	223	0	0	223	0.99944	NA	2.73772	allele1	400.906	0.144775	0.433007	0.510517	1	NA	NA	NA
NA	chr6:35541380_G_T	T	G	0	0	224	0	0	222	NA	NA	NA	allele1	NA	NA	NA	NA	1	NA	NA	NA
NA	chr6:35695102_G_A	A	G	0	0	224	0	0	223	NA	NA	NA	allele1	NA	NA	NA	NA	1	NA	NA	NA
rs74805555	chr6:35694864_T_A	A	T	0	0	224	0	0	223	NA	NA	NA	allele1	NA	NA	NA	NA	1	NA	NA	NA
rs16878591	chr6:35552627_A_G	G	A	0	8	216	0	17	206	0.963652	0.839383	0.46784	allele1	1.06764	0.190473	3.2456	0.0716153	0.0710007	0.458824	1.07435	0.195951
rs7755289	chr6:35551413_T_A	A	T	0	4	220	0	4	219	0.990951	0.99091	0.971876	allele1	3.81702	0.247423	0.00178691	0.966282	1	0.995495	4.00546	0.247415
rs41270080	chr6:35542045_C_A	A	C	0	9	215	0	17	205	0.954018	0.838668	0.519472	allele1	1.15917	0.219621	2.54331	0.110762	0.11525	0.51494	1.16787	0.22705
rs182051235	chr6:35542718_A_C	C	A	0	2	222	0	2	221	0.99775	0.99774	0.965421	allele1	6.3057	0.147805	0.00152804	0.968819	1	0.995516	7.09865	0.139611
rs142246515	chr6:35690432_C_T	T	C	0	5	219	0	2	221	0.985834	0.99774	2.37783	allele1	13.3879	0.564772	1.36633	0.242444	0.45129	2.50564	12.9834	0.483559
rs61753296	chr6:35565092_T_C	C	T	0	0	224	0	0	223	NA	NA	NA	allele1	NA	NA	NA	NA	1	NA	NA	NA
NA	chr6:35666587_G_A	A	G	0	0	223	0	0	222	NA	NA	NA	allele1	NA	NA	NA	NA	1	NA	NA	NA
rs112376611	chr6:35554624_CT_C	C	CT	0	1	212	0	0	208	0.999411	NA	3.87153	allele1	584.354	0.190244	0.760751	0.383094	1	NA	NA	NA
NA	chr6:35697837_C_G	G	C	0	0	224	0	0	223	NA	NA	NA	allele1	NA	NA	NA	NA	1	NA	NA	NA
NA	chr6:35570555_C_T	T	C	0	0	224	0	0	223	NA	NA	NA	allele1	NA	NA	NA	NA	1	NA	NA	NA
NA	chr6:35594232_T_TA	TA	T	0	0	224	0	1	222	NA	0.999437	0.309771	allele1	5.85197	0.00211622	0.59561	0.440258	0.498881	NA	NA	NA
rs147985811	chr6:35630971_G_C	C	G	0	1	223	0	0	223	0.99944	NA	2.8979	allele1	423.876	0.153681	0.486975	0.48528	1	NA	NA	NA
rs553156199	chr6:35543277_C_T	T	C	0	1	223	0	3	220	0.99944	0.9949	0.436416	allele1	2.71927	0.0417071	0.765647	0.381567	0.373041	0.33035	3.18809	0.0342309
NA	chr6:35641019_T_C	C	T	0	0	224	0	0	223	NA	NA	NA	allele1	NA	NA	NA	NA	1	NA	NA	NA
NA	chr6:35632778_TTG_T	T	TTG	0	0	224	0	0	223	NA	NA	NA	allele1	NA	NA	NA	NA	1	NA	NA	NA
rs58767751	chr6:35606771_T_C	C	T	0	9	215	0	17	206	0.954018	0.839383	0.525779	allele1	1.1728	0.222407	2.45164	0.117402	0.116034	0.517352	1.17331	0.228119
NA	chr6:35678271_A_G	G	A	0	0	224	0	0	223	NA	NA	NA	allele1	NA	NA	NA	NA	1	NA	NA	NA
NA	chr6:35686876_A_G	G	A	0	0	224	0	0	223	NA	NA	NA	allele1	NA	NA	NA	NA	1	NA	NA	NA
NA	chr6:35569279_G_T	T	G	0	0	224	0	1	222	NA	0.999437	0.297874	allele1	5.6384	0.0020333	0.637145	0.424746	0.498881	NA	NA	NA
rs78685770	chr6:35571472_C_A	A	C	0	9	215	0	17	206	0.954018	0.839383	0.525779	allele1	1.1728	0.222407	2.45164	0.117402	0.116034	0.517352	1.17331	0.228119
rs57155120	chr6:35553439_C_T	T	C	0	8	216	0	10	213	0.963652	0.943032	0.798681	allele1	2.01868	0.307231	0.227221	0.633592	0.643637	0.792727	2.02753	0.309941
rs141728063	chr6:35674483_C_T	T	C	0	0	224	0	0	223	NA	NA	NA	allele1	NA	NA	NA	NA	1	NA	NA	NA
rs116796504	chr6:35578830_C_T	T	C	0	0	224	0	0	223	NA	NA	NA	allele1	NA	NA	NA	NA	1	NA	NA	NA
NA	chr6:35696222_AC_A	A	AC	0	1	223	0	0	223	0.99944	NA	2.75683	allele1	406.805	0.14306	0.433016	0.510513	1	NA	NA	NA
NA	chr6:35637296_AAATAC_A	A	AAATAC	0	0	224	0	0	223	NA	NA	NA	allele1	NA	NA	NA	NA	1	NA	NA	NA
rs140140532	chr6:35608239_G_A	A	G	0	10	214	0	8	215	0.943291	0.963486	1.27132	allele1	3.30255	0.50342	0.259636	0.61037	0.812643	1.25	3.19709	0.488726
NA	chr6:35549995_G_T	T	G	0	1	223	0	0	223	0.99944	NA	3.07518	allele1	452.025	0.161124	0.540671	0.462155	1	NA	NA	NA
rs73746495	chr6:35564425_G_T	T	G	0	9	215	0	17	206	0.954018	0.839383	0.525779	allele1	1.1728	0.222407	2.45164	0.117402	0.116034	0.517352	1.17331	0.228119
rs535968033	chr6:35594280_T_TA	TA	T	0	0	224	0	0	223	NA	NA	NA	allele1	NA	NA	NA	NA	1	NA	NA	NA
rs562454318	chr6:35558369_TA_T	T	TA	0	1	202	0	1	203	0.999381	0.999384	0.964677	allele1	11.9778	0.0776779	0.00096	0.975279	1	1.00494	16.1222	0.0626405
rs571747284	chr6:35574060_C_T	T	C	0	0	224	0	0	223	NA	NA	NA	allele1	NA	NA	NA	NA	1	NA	NA	NA
rs75509387	chr6:35551211_T_C	C	T	0	1	223	0	1	222	0.99944	0.999437	0.989858	allele1	12.267	0.0798752	7.73e-05	0.992983	1	0.995526	15.9663	0.0620727
rs144437973	chr6:35655810_A_G	G	A	0	0	224	0	1	222	NA	0.999437	0.340689	allele1	6.46079	0.00232384	0.497166	0.480748	0.498881	NA	NA	NA
NA	chr6:35592277_T_TAA	TAA	T	0	9	214	0	17	202	0.953808	0.836486	0.523768	allele1	1.16877	0.221547	2.47917	0.115363	0.113781	0.510028	1.15684	0.224861
NA	chr6:35553813_T_G	G	T	0	0	224	0	1	222	NA	0.999437	0.427184	allele1	9.00909	0.00279061	0.280749	0.59621	0.498881	NA	NA	NA
NA	chr6:35695970_GT_G	G	GT	0	1	209	0	0	206	0.999402	NA	2.69452	allele1	394.897	0.142208	0.418148	0.517863	1	NA	NA	NA
NA	chr6:35610509_CCT_C	C	CCT	0	0	224	0	0	223	NA	NA	NA	allele1	NA	NA	NA	NA	1	NA	NA	NA
NA	chr6:35550509_C_CA	CA	C	0	0	224	0	0	223	NA	NA	NA	allele1	NA	NA	NA	NA	1	NA	NA	NA
NA	chr6:35662313_C_T	T	C	0	0	224	0	1	222	NA	0.999437	0.282091	allele1	5.37176	0.00192084	0.695407	0.404331	0.498881	NA	NA	NA
rs565784081	chr6:35541778_G_A	A	G	0	0	224	0	0	223	NA	NA	NA	allele1	NA	NA	NA	NA	1	NA	NA	NA
NA	chr6:35686355_T_C	C	T	0	1	223	0	0	223	0.99944	NA	2.70202	allele1	397.34	0.141415	0.41793	0.517972	1	NA	NA	NA
rs112124918	chr6:35549937_TAGGAG_T	T	TAGGAG	0	9	215	0	17	206	0.954018	0.839383	0.525779	allele1	1.1728	0.222407	2.45164	0.117402	0.116034	0.517352	1.17331	0.228119
NA	chr6:35646061_T_C	C	T	0	0	224	0	1	222	NA	0.999437	0.289743	allele1	5.49222	0.00197666	0.66733	0.413984	0.498881	NA	NA	NA
rs368104989	chr6:35703988_C_G	G	C	0	0	224	0	1	222	NA	0.999437	0.404416	allele1	8.39338	0.0026591	0.323392	0.569576	0.498881	NA	NA	NA
NA	chr6:35655864_G_C	C	G	0	0	224	0	1	222	NA	0.999437	0.28952	allele1	5.51537	0.00197114	0.665601	0.41459	0.498881	NA	NA	NA
NA	chr6:35550830_C_G	G	C	0	1	223	0	0	223	0.99944	NA	2.86394	allele1	419.245	0.151582	0.474995	0.490698	1	NA	NA	NA
NA	chr6:35704292_C_T	T	C	0	0	224	0	1	222	NA	0.999437	0.327444	allele1	6.40525	0.00220545	0.523732	0.469254	0.498881	NA	NA	NA
NA	chr6:35693815_C_T	T	C	0	0	224	0	1	222	NA	0.999437	0.309538	allele1	5.85023	0.00211424	0.596201	0.440031	0.498881	NA	NA	NA
rs73746490	chr6:35550203_T_C	C	T	0	9	215	0	17	206	0.954018	0.839383	0.525779	allele1	1.1728	0.222407	2.45164	0.117402	0.116034	0.517352	1.17331	0.228119
rs140241859	chr6:35633558_G_A	A	G	0	1	223	0	1	222	0.99944	0.999437	0.947005	allele1	11.7658	0.0761968	0.00219955	0.962593	1	0.995526	15.9663	0.0620727
rs72913418	chr6:35554243_G_A	A	G	0	5	219	0	0	223	0.985834	NA	10.4541	allele1	1376.38	1.17091	4.55628	0.0327983	0.0618044	NA	NA	NA
rs376121660	chr6:35543319_CT_C	C	CT	0	0	224	0	0	223	NA	NA	NA	allele1	NA	NA	NA	NA	1	NA	NA	NA
NA	chr6:35606746_C_G	G	C	0	0	224	0	0	223	NA	NA	NA	allele1	NA	NA	NA	NA	1	NA	NA	NA
rs577299038	chr6:35571499_T_C	C	T	0	1	223	0	0	223	0.99944	NA	3.33998	allele1	489.699	0.176104	0.630535	0.427159	1	NA	NA	NA
rs145880472	chr6:35696619_C_T	T	C	0	0	224	0	3	220	NA	0.9949	0.160275	allele1	1.74075	0.00117518	2.09707	0.147582	0.123744	NA	NA	NA
rs184722766	chr6:35551179_A_G	G	A	0	0	224	0	1	222	NA	0.999437	0.320466	allele1	6.10284	0.00218217	0.556499	0.455674	0.498881	NA	NA	NA
NA	chr6:35558836_A_C	C	A	0	1	223	0	0	223	0.99944	NA	3.09718	allele1	453.053	0.164225	0.553004	0.457093	1	NA	NA	NA
rs189128151	chr6:35696407_A_G	G	A	0	1	223	0	0	223	0.99944	NA	2.8979	allele1	423.876	0.153681	0.486975	0.48528	1	NA	NA	NA
NA	chr6:35631050_T_A	A	T	0	0	224	0	0	223	NA	NA	NA	allele1	NA	NA	NA	NA	1	NA	NA	NA
rs1043805	chr6:35541432_T_A	A	T	158	58	8	149	69	5	0.657959	0.656559	0.938217	allele2	1.3292	0.661262	0.128944	0.71953	0.657683	0.919177	1.3021	0.648865
NA	chr6:35694362_T_A	A	T	0	0	224	0	0	223	NA	NA	NA	allele1	NA	NA	NA	NA	1	NA	NA	NA
rs114600081	chr6:35659025_G_T	T	G	0	4	220	0	0	223	0.990951	NA	11.5398	allele1	1547.48	1.17907	4.5329	0.0332493	0.124164	NA	NA	NA
rs10947564	chr6:35655974_T_C	C	T	11	49	159	7	49	163	0.0332018	0.399367	1.13498	allele1	1.6063	0.804623	0.520319	0.470706	0.511262	1.15155	1.66465	0.796605
NA	chr6:35691274_G_T	T	G	0	0	224	0	2	221	NA	0.99774	0.216285	allele1	2.71724	0.00155761	1.28	0.257898	0.248603	NA	NA	NA
NA	chr6:35684350_A_T	T	A	0	0	224	0	0	223	NA	NA	NA	allele1	NA	NA	NA	NA	1	NA	NA	NA
NA	chr6:35543446_A_G	G	A	0	0	224	0	0	223	NA	NA	NA	allele1	NA	NA	NA	NA	1	NA	NA	NA
rs2766537	chr6:35696886_C_T	T	C	59	106	59	63	103	57	0.725112	0.529059	1.0553	allele2	1.36132	0.81857	0.172581	0.677828	0.688808	1.0553	1.37174	0.811856
NA	chr6:35694278_A_G	G	A	0	0	224	0	1	222	NA	0.999437	0.321076	allele1	6.06413	0.00219366	0.558121	0.455018	0.498881	NA	NA	NA
NA	chr6:35556216_G_A	A	G	0	0	224	0	1	222	NA	0.999437	0.313068	allele1	5.93532	0.00213567	0.582756	0.445234	0.498881	NA	NA	NA
rs76326103	chr6:35569629_T_G	G	T	0	0	224	0	0	223	NA	NA	NA	allele1	NA	NA	NA	NA	1	NA	NA	NA
NA	chr6:35592218_G_T	T	G	0	0	224	0	0	222	NA	NA	NA	allele1	NA	NA	NA	NA	1	NA	NA	NA
NA	chr6:35594272_T_TG	TG	T	0	0	224	0	0	223	NA	NA	NA	allele1	NA	NA	NA	NA	1	NA	NA	NA
NA	chr6:35687837_T_C	C	T	0	0	224	0	0	223	NA	NA	NA	allele1	NA	NA	NA	NA	1	NA	NA	NA
NA	chr6:35697458_T_C	C	T	0	0	224	0	0	223	NA	NA	NA	allele1	NA	NA	NA	NA	1	NA	NA	NA
NA	chr6:35662401_A_G	G	A	0	0	224	0	1	222	NA	0.999437	0.289751	allele1	5.50081	0.00197549	0.666499	0.414275	0.498881	NA	NA	NA
NA	chr6:35570389_C_T	T	C	0	0	224	0	1	222	NA	0.999437	0.294742	allele1	5.58441	0.00201115	0.648384	0.420691	0.498881	NA	NA	NA
rs548395834	chr6:35542071_C_CCAT	CCAT	C	0	2	222	0	0	222	0.99775	NA	4.44502	allele1	615.8	0.356351	1.21572	0.270201	0.499449	NA	NA	NA
rs114566803	chr6:35704196_C_T	T	C	0	7	217	0	9	214	0.972176	0.953808	0.761655	allele1	2.02832	0.275967	0.298625	0.584746	0.62531	0.770723	2.08786	0.284508
rs76917354	chr6:35694245_C_T	T	C	1	29	194	0	28	195	0.997172	0.606343	1.11855	allele1	1.91569	0.656196	0.16999	0.680121	0.787883	1.1098	1.88303	0.654081
rs567522495	chr6:35652515_A_G	G	A	0	1	223	0	0	223	0.99944	NA	2.8559	allele1	417.894	0.151309	0.472704	0.491746	1	NA	NA	NA
rs6914554	chr6:35686391_T_C	C	T	0	3	221	0	3	220	0.994923	0.9949	1.00335	allele1	4.78704	0.210406	1.93e-05	0.996499	1	0.995506	4.95911	0.199841
rs180727592	chr6:35690077_G_A	A	G	0	1	223	0	0	223	0.99944	NA	3.40147	allele1	499.9	0.178299	0.647738	0.420923	1	NA	NA	NA
NA	chr6:35594254_A_T	T	A	0	0	223	0	0	221	NA	NA	NA	allele1	NA	NA	NA	NA	1	NA	NA	NA
NA	chr6:35554239_T_C	C	T	0	1	223	0	0	223	0.99944	NA	2.77182	allele1	405.907	0.14657	0.444232	0.505087	1	NA	NA	NA
NA	chr6:35564883_G_A	A	G	0	0	224	0	0	223	NA	NA	NA	allele1	NA	NA	NA	NA	1	NA	NA	NA
NA	chr6:35610681_T_A	A	T	0	0	224	0	0	223	NA	NA	NA	allele1	NA	NA	NA	NA	1	NA	NA	NA
rs77078847	chr6:35549654_C_T	T	C	0	0	224	0	0	223	NA	NA	NA	allele1	NA	NA	NA	NA	1	NA	NA	NA
rs192979490	chr6:35569946_G_A	A	G	0	1	223	0	2	221	0.99944	0.99774	0.64358	allele1	4.90889	0.058384	0.184753	0.66732	0.62374	0.496644	5.49703	0.0448707
NA	chr6:35646095_C_T	T	C	0	0	224	0	0	223	NA	NA	NA	allele1	NA	NA	NA	NA	1	NA	NA	NA
NA	chr6:35554302_G_A	A	G	0	0	224	0	0	223	NA	NA	NA	allele1	NA	NA	NA	NA	1	NA	NA	NA
rs113453472	chr6:35687389_T_C	C	T	0	1	223	0	2	221	0.99944	0.99774	0.595994	allele1	4.53018	0.0541301	0.256363	0.61263	0.62374	0.496644	5.49703	0.0448707
NA	chr6:35619181_C_CT	CT	C	0	0	224	0	1	222	NA	0.999437	0.313023	allele1	5.9184	0.00213771	0.584142	0.444694	0.498881	NA	NA	NA
NA	chr6:35569358_A_G	G	A	0	0	224	0	0	223	NA	NA	NA	allele1	NA	NA	NA	NA	1	NA	NA	NA
rs187536669	chr6:35652509_G_A	A	G	1	2	221	0	1	222	1.14e-12	0.999437	2.06796	allele1	19.0957	0.525711	0.98956	0.31985	0.373604	4.00901	36.0112	0.446309
rs530108267	chr6:35687118_C_T	T	C	0	1	223	0	4	219	0.99944	0.99091	0.318141	allele1	1.73368	0.0317359	1.69293	0.193216	0.216653	0.247204	2.22053	0.0275203
NA	chr6:35696671_G_A	A	G	0	0	224	0	0	223	NA	NA	NA	allele1	NA	NA	NA	NA	1	NA	NA	NA
NA	chr6:35704076_G_A	A	G	0	0	224	0	0	223	NA	NA	NA	allele1	NA	NA	NA	NA	1	NA	NA	NA
NA	chr6:35658517_T_C	C	T	0	0	224	0	1	222	NA	0.999437	0.284319	allele1	5.45777	0.0019297	0.682094	0.408867	0.498881	NA	NA	NA
rs73746492	chr6:35553344_G_A	A	G	0	8	216	0	17	206	0.963652	0.839383	0.46784	allele1	1.06764	0.190473	3.2456	0.0716153	0.0710007	0.458824	1.07435	0.195951
rs534601678	chr6:35631009_C_T	T	C	0	0	224	0	0	223	NA	NA	NA	allele1	NA	NA	NA	NA	1	NA	NA	NA
rs538337565	chr6:35550547_G_A	A	G	0	0	224	0	0	223	NA	NA	NA	allele1	NA	NA	NA	NA	1	NA	NA	NA
rs189716239	chr6:35691215_G_A	A	G	0	0	224	0	1	222	NA	0.999437	0.404416	allele1	8.39338	0.0026591	0.323392	0.569576	0.498881	NA	NA	NA
rs10456432	chr6:35671651_T_C	C	T	10	65	149	9	82	132	0.701782	0.69615	0.810797	allele1	1.12239	0.58359	1.59567	0.206518	0.216044	0.810193	1.12077	0.585682
NA	chr6:35696504_C_T	T	C	0	0	224	0	0	223	NA	NA	NA	allele1	NA	NA	NA	NA	1	NA	NA	NA
NA	chr6:35541425_T_G	G	T	0	0	224	0	1	222	NA	0.999437	0.316954	allele1	5.98828	0.00216521	0.571377	0.449712	0.498881	NA	NA	NA
rs77666918	chr6:35697484_T_C	C	T	0	0	224	0	1	222	NA	0.999437	0.320466	allele1	6.10284	0.00218217	0.556499	0.455674	0.498881	NA	NA	NA
rs374985699	chr6:35671670_T_A	A	T	0	1	223	0	0	223	0.99944	NA	2.63407	allele1	387.819	0.13744	0.394888	0.529741	1	NA	NA	NA
NA	chr6:35662399_C_A	A	C	0	0	224	0	0	223	NA	NA	NA	allele1	NA	NA	NA	NA	1	NA	NA	NA
rs191908833	chr6:35652540_G_A	A	G	0	2	222	0	0	223	0.99775	NA	5.46051	allele1	756.692	0.437493	1.61625	0.203616	0.499443	NA	NA	NA
rs115026707	chr6:35573994_G_A	A	G	0	0	224	0	0	223	NA	NA	NA	allele1	NA	NA	NA	NA	1	NA	NA	NA
rs182725566	chr6:35688302_G_T	T	G	0	1	223	0	3	220	0.99944	0.9949	0.416282	allele1	2.55941	0.0400564	0.870303	0.350872	0.373041	0.33035	3.18809	0.0342309
NA	chr6:35541371_AT_ATT	ATT	AT	0	0	224	0	0	222	NA	NA	NA	allele1	NA	NA	NA	NA	1	NA	NA	NA
rs569255240	chr6:35704129_A_T	T	A	0	0	224	0	0	223	NA	NA	NA	allele1	NA	NA	NA	NA	1	NA	NA	NA
rs114120544	chr6:35678256_G_T	T	G	0	1	223	0	1	222	0.99944	0.999437	1.01188	allele1	12.8314	0.0800737	0.000101378	0.991966	1	0.995526	15.9663	0.0620727
rs77612799	chr6:35554266_C_T	T	C	0	17	207	0	11	212	0.840091	0.931184	1.48523	allele1	3.29984	0.692475	1.02486	0.311369	0.337232	1.5598	3.36892	0.72218
rs144583297	chr6:35678148_T_G	G	T	0	10	214	0	8	215	0.943291	0.963486	1.26504	allele1	3.28535	0.501231	0.249302	0.617567	0.812643	1.25	3.19709	0.488726
rs185669307	chr6:35658429_G_A	A	G	0	0	224	0	0	223	NA	NA	NA	allele1	NA	NA	NA	NA	1	NA	NA	NA
NA	chr6:35694480_G_T	T	G	0	0	224	0	0	223	NA	NA	NA	allele1	NA	NA	NA	NA	1	NA	NA	NA
NA	chr6:35687922_C_CG	CG	C	0	0	224	0	0	223	NA	NA	NA	allele1	NA	NA	NA	NA	1	NA	NA	NA
NA	chr6:35571442_A_G	G	A	0	0	224	0	1	221	NA	0.999435	0.32091	allele1	6.06103	0.00219253	0.558651	0.454804	0.497758	NA	NA	NA
rs373844137	chr6:35688237_G_A	A	G	0	0	224	0	0	223	NA	NA	NA	allele1	NA	NA	NA	NA	1	NA	NA	NA
NA	chr6:35655654_C_T	T	C	0	0	224	0	0	223	NA	NA	NA	allele1	NA	NA	NA	NA	1	NA	NA	NA
rs116782158	chr6:35571445_G_A	A	G	0	0	224	0	0	222	NA	NA	NA	allele1	NA	NA	NA	NA	1	NA	NA	NA
NA	chr6:35693703_GAA_G	G	GAA	0	1	223	0	0	223	0.99944	NA	2.70202	allele1	397.34	0.141415	0.41793	0.517972	1	NA	NA	NA
rs115061314	chr6:35570406_G_A	A	G	0	10	214	0	8	215	0.943291	0.963486	1.27132	allele1	3.30255	0.50342	0.259636	0.61037	0.812643	1.25	3.19709	0.488726
NA	chr6:35630899_G_A	A	G	0	0	224	0	0	223	NA	NA	NA	allele1	NA	NA	NA	NA	1	NA	NA	NA
rs578013924	chr6:35656882_AT_A	A	AT	0	4	220	0	3	220	0.990951	0.9949	1.32287	allele1	6.00414	0.317028	0.151492	0.697113	1	1.33033	5.97854	0.296022
NA	chr6:35630978_G_C	C	G	0	0	224	0	1	222	NA	0.999437	0.297352	allele1	5.62717	0.00202994	0.639202	0.424	0.498881	NA	NA	NA
rs7762760	chr6:35637341_G_A	A	G	0	1	223	0	1	222	0.99944	0.999437	1.01647	allele1	12.662	0.0816685	0.000197534	0.988786	1	0.995526	15.9663	0.0620727
rs528803000	chr6:35699427_C_T	T	C	0	0	224	0	0	223	NA	NA	NA	allele1	NA	NA	NA	NA	1	NA	NA	NA
NA	chr6:35549996_T_C	C	T	0	1	223	0	0	223	0.99944	NA	3.07518	allele1	452.025	0.161124	0.540671	0.462155	1	NA	NA	NA
rs1124347	chr6:35698838_T_C	C	T	145	62	17	145	68	10	0.0287299	0.856101	1.11061	allele2	1.51358	0.816841	0.447654	0.503451	0.562847	1.1095	1.53486	0.802029
rs567079913	chr6:35592235_C_T	T	C	0	0	224	0	1	221	NA	0.999435	0.32668	allele1	6.17411	0.00223135	0.540146	0.462372	0.497758	NA	NA	NA
NA	chr6:35631018_A_T	T	A	0	0	224	0	0	223	NA	NA	NA	allele1	NA	NA	NA	NA	1	NA	NA	NA
NA	chr6:35699514_G_A	A	G	0	0	220	0	0	221	NA	NA	NA	allele1	NA	NA	NA	NA	1	NA	NA	NA
rs72921237	chr6:35603589_A_G	G	A	0	13	211	0	7	216	0.904811	0.972049	1.79877	allele1	4.72617	0.737058	1.64568	0.199548	0.257774	1.87422	4.74254	0.740679
rs571354140	chr6:35652513_C_A	A	C	0	0	224	0	0	223	NA	NA	NA	allele1	NA	NA	NA	NA	1	NA	NA	NA
rs539289218	chr6:35700923_C_T	T	C	0	0	224	0	2	221	NA	0.99774	0.202437	allele1	2.51569	0.00146283	1.41819	0.233702	0.248603	NA	NA	NA
rs578083821	chr6:35588047_T_G	G	T	0	0	224	0	0	223	NA	NA	NA	allele1	NA	NA	NA	NA	1	NA	NA	NA
NA	chr6:35633557_C_T	T	C	0	1	223	0	0	223	0.99944	NA	2.94025	allele1	430.463	0.155576	0.500142	0.479438	1	NA	NA	NA
rs34168067	chr6:35697810_C_CAA	CAA	C	64	102	58	63	104	56	0.414855	0.612149	1.01506	allele2	1.30784	0.787987	0.0134156	0.907791	0.946764	1.00926	1.31198	0.776387
NA	chr6:35697268_C_T	T	C	0	1	223	0	0	223	0.99944	NA	3.49144	allele1	513.78	0.182439	0.675376	0.411183	1	NA	NA	NA
NA	chr6:35695000_C_A	A	C	0	0	224	0	0	223	NA	NA	NA	allele1	NA	NA	NA	NA	1	NA	NA	NA
NA	chr6:35633012_T_G	G	T	0	0	224	0	0	223	NA	NA	NA	allele1	NA	NA	NA	NA	1	NA	NA	NA
rs80241415	chr6:35548679_A_G	G	A	0	0	224	0	0	223	NA	NA	NA	allele1	NA	NA	NA	NA	1	NA	NA	NA
rs181899617	chr6:35698110_C_T	T	C	0	4	220	0	1	222	0.990951	0.999437	2.97347	allele1	29.8442	0.544426	1.52117	0.217442	0.373604	4.00901	36.0112	0.446309
NA	chr6:35550393_T_C	C	T	0	0	224	0	0	223	NA	NA	NA	allele1	NA	NA	NA	NA	1	NA	NA	NA
rs79415237	chr6:35551999_T_C	C	T	0	0	224	0	0	223	NA	NA	NA	allele1	NA	NA	NA	NA	1	NA	NA	NA
rs539095157	chr6:35657053_G_T	T	G	0	0	224	0	1	222	NA	0.999437	0.316872	allele1	5.99604	0.00216328	0.570956	0.449879	0.498881	NA	NA	NA
NA	chr6:35686972_C_A	A	C	0	0	224	0	1	222	NA	0.999437	0.320217	allele1	6.08177	0.00218285	0.558457	0.454883	0.498881	NA	NA	NA
rs544801773	chr6:35693832_G_A	A	G	0	0	224	0	0	223	NA	NA	NA	allele1	NA	NA	NA	NA	1	NA	NA	NA
rs57744001	chr6:35569896_C_T	T	C	0	8	216	0	10	213	0.963652	0.943032	0.798681	allele1	2.01868	0.307231	0.227221	0.633592	0.643637	0.792727	2.02753	0.309941
rs9470065	chr6:35550153_G_A	A	G	0	0	224	0	0	223	NA	NA	NA	allele1	NA	NA	NA	NA	1	NA	NA	NA
NA	chr6:35696569_C_G	G	C	0	0	224	0	1	222	NA	0.999437	0.313199	allele1	5.98481	0.00212971	0.578757	0.4468	0.498881	NA	NA	NA
rs539268865	chr6:35588100_G_T	T	G	0	1	223	0	0	223	0.99944	NA	2.83157	allele1	414.616	0.14977	0.464053	0.495736	1	NA	NA	NA
rs7757037	chr6:35548236_G_A	A	G	56	104	64	46	102	75	0.575445	0.583898	1.19969	allele1	1.55172	0.929459	1.95299	0.162265	0.159429	1.20939	1.57386	0.929314
rs28435135	chr6:35695591_C_T	T	C	16	92	115	12	101	110	0.918289	0.186921	0.985472	allele1	1.33947	0.724902	0.00876233	0.925421	1	0.988919	1.32505	0.738055
rs75552415	chr6:35695193_G_A	A	G	1	9	214	0	17	206	0.05441	0.839383	0.664587	allele1	1.38373	0.305308	1.18382	0.276579	0.256519	0.635213	1.37196	0.294101
NA	chr6:35549866_G_A	A	G	0	1	223	0	0	223	0.99944	NA	3.26874	allele1	482.636	0.169399	0.599038	0.438945	1	NA	NA	NA
rs12200498	chr6:35685955_G_A	A	G	7	60	157	6	81	136	0.911514	0.324783	0.74538	allele1	1.05292	0.524979	2.77725	0.0956124	0.103322	0.751021	1.05324	0.53552
NA	chr6:35564472_G_A	A	G	0	0	224	0	1	222	NA	0.999437	0.489336	allele1	10.4349	0.00318471	0.194172	0.659466	0.498881	NA	NA	NA
rs2817033	chr6:35696279_T_C	C	T	61	104	59	63	104	56	0.565387	0.612149	1.04717	allele2	1.35011	0.812627	0.127014	0.721548	0.738551	1.04597	1.35964	0.804659
rs78002957	chr6:35534715_C_T	T	C	0	0	224	0	1	222	NA	0.999437	0.302182	allele1	5.71171	0.0020639	0.622104	0.430267	0.498881	NA	NA	NA
NA	chr6:35551096_G_A	A	G	0	1	223	0	0	223	0.99944	NA	2.81948	allele1	415.208	0.147044	0.455113	0.499917	1	NA	NA	NA
rs74363308	chr6:35549493_A_G	G	A	0	0	224	0	0	223	NA	NA	NA	allele1	NA	NA	NA	NA	1	NA	NA	NA
NA	chr6:35678217_CT_C	C	CT	0	0	224	0	1	222	NA	0.999437	0.348716	allele1	6.6497	0.00237331	0.472859	0.491675	0.498881	NA	NA	NA
rs73746484	chr6:35534778_G_A	A	G	0	8	216	0	17	206	0.963652	0.839383	0.46784	allele1	1.06764	0.190473	3.2456	0.0716153	0.0710007	0.458824	1.07435	0.195951
rs114304008	chr6:35691436_A_C	C	A	0	17	207	0	16	207	0.840091	0.85695	1.06218	allele1	2.1538	0.52604	0.0286087	0.865686	1	1.06003	2.12537	0.528695
NA	chr6:35630961_T_C	C	T	0	1	223	0	0	223	0.99944	NA	2.87362	allele1	420.652	0.152103	0.478219	0.48923	1	NA	NA	NA
rs572922418	chr6:35694757_G_A	A	G	0	0	224	0	1	222	NA	0.999437	0.357741	allele1	6.82563	0.00243415	0.448921	0.502848	0.498881	NA	NA	NA
rs73746499	chr6:35578851_A_G	G	A	0	9	215	0	17	206	0.954018	0.839383	0.525779	allele1	1.1728	0.222407	2.45164	0.117402	0.116034	0.517352	1.17331	0.228119
NA	chr6:35571283_T_C	C	T	0	0	224	0	1	221	NA	0.999435	0.435711	allele1	8.9101	0.00288263	0.273217	0.601182	0.497758	NA	NA	NA
NA	chr6:35558562_AG_A	A	AG	0	0	224	0	0	223	NA	NA	NA	allele1	NA	NA	NA	NA	1	NA	NA	NA
rs537569513	chr6:35564604_G_A	A	G	0	0	224	0	1	222	NA	0.999437	0.308301	allele1	5.86879	0.00209968	0.597133	0.439674	0.498881	NA	NA	NA
rs139248655	chr6:35649270_T_C	C	T	0	0	224	0	1	222	NA	0.999437	0.302182	allele1	5.71171	0.0020639	0.622104	0.430267	0.498881	NA	NA	NA
NA	chr6:35542336_C_T	T	C	0	0	224	0	0	223	NA	NA	NA	allele1	NA	NA	NA	NA	1	NA	NA	NA
NA	chr6:35549277_G_C	C	G	0	0	213	0	0	207	NA	NA	NA	allele1	NA	NA	NA	NA	1	NA	NA	NA
rs2766532	chr6:35684840_A_G	G	A	21	76	127	12	81	130	0.170732	0.991078	1.14521	allele1	1.53892	0.854176	0.820588	0.365008	0.354015	1.16127	1.57288	0.857373
NA	chr6:35571429_T_G	G	T	0	0	224	0	0	222	NA	NA	NA	allele1	NA	NA	NA	NA	1	NA	NA	NA
NA	chr6:35703970_A_G	G	A	0	1	223	0	0	223	0.99944	NA	2.87362	allele1	420.652	0.152103	0.478219	0.48923	1	NA	NA	NA
NA	chr6:35652429_TA_T	T	TA	0	1	223	0	1	221	0.99944	0.999435	0.915024	allele1	11.3618	0.0736913	0.00585452	0.93901	1	0.991051	15.8946	0.0617933
rs537992101	chr6:35551797_A_T	T	A	0	2	222	0	0	223	0.99775	NA	4.82602	allele1	667.532	0.38895	1.37466	0.241012	0.499443	NA	NA	NA
NA	chr6:35633395_G_A	A	G	0	0	224	0	0	223	NA	NA	NA	allele1	NA	NA	NA	NA	1	NA	NA	NA
rs45545133	chr6:35696383_C_A	A	C	0	5	219	0	1	222	0.985834	0.999437	3.65229	allele1	35.8137	0.721755	2.37919	0.122962	0.217181	5.02257	43.1655	0.584408
rs11545924	chr6:35541432_T_TA	TA	T	0	1	223	0	3	220	0.99944	0.9949	0.409284	allele1	2.51504	0.0394017	0.905927	0.341197	0.373041	0.33035	3.18809	0.0342309
NA	chr6:35652391_ATTC_A	A	ATTC	0	0	224	0	0	222	NA	NA	NA	allele1	NA	NA	NA	NA	1	NA	NA	NA
rs755658	chr6:35549670_C_T	T	C	2	36	186	2	31	190	0.984618	0.845037	1.11923	allele1	1.79598	0.701023	0.22295	0.636801	0.629727	1.15126	1.84917	0.716754
rs141713011	chr6:35553051_G_T	T	G	0	6	218	0	1	222	0.979573	0.999437	4.20442	allele1	40.627	0.872841	3.15596	0.0756501	0.123537	6.04072	50.383	0.724259
NA	chr6:35687766_T_A	A	T	0	0	224	0	0	223	NA	NA	NA	allele1	NA	NA	NA	NA	1	NA	NA	NA
rs147939558	chr6:35674389_G_A	A	G	0	1	223	0	0	223	0.99944	NA	2.80827	allele1	411.027	0.148694	0.456729	0.499157	1	NA	NA	NA
rs532878661	chr6:35594253_TA_T	T	TA	0	1	223	0	1	221	0.99944	0.999435	0.959536	allele1	11.9148	0.0772768	0.00126688	0.971607	1	0.991051	15.8946	0.0617933
rs74709645	chr6:35574043_C_T	T	C	1	26	197	0	18	205	0.989893	0.821017	1.60655	allele1	2.99553	0.88514	2.41985	0.119806	0.172508	1.58519	2.90939	0.863689
rs186522188	chr6:35552269_T_C	C	T	0	2	222	0	1	222	0.99775	0.999437	1.64041	allele1	18.0686	0.215845	0.234191	0.628434	1	1.99552	22.0871	0.18029
NA	chr6:35571442_A_ACAG	ACAG	A	0	0	224	0	1	221	NA	0.999435	0.363116	allele1	6.88094	0.00247759	0.437656	0.508256	0.497758	NA	NA	NA
NA	chr6:35697915_G_A	A	G	0	0	224	0	0	223	NA	NA	NA	allele1	NA	NA	NA	NA	1	NA	NA	NA
NA	chr6:35693962_C_T	T	C	0	0	224	0	1	222	NA	0.999437	0.311428	allele1	5.8773	0.00212842	0.590402	0.442264	0.498881	NA	NA	NA
rs4713899	chr6:35569281_A_G	G	A	161	54	9	158	58	7	0.281523	0.841328	1.00745	allele2	1.42241	0.713597	0.0017908	0.966245	1	0.994681	1.42094	0.696293
NA	chr6:35537149_G_A	A	G	0	0	220	0	0	218	NA	NA	NA	allele1	NA	NA	NA	NA	1	NA	NA	NA
rs139641407	chr6:35694286_C_T	T	C	0	2	222	0	3	220	0.99775	0.9949	0.662883	allele1	3.45183	0.109156	0.245897	0.619979	0.686098	0.662182	3.98221	0.110111
NA	chr6:35697395_T_G	G	T	0	1	223	0	0	223	0.99944	NA	2.81935	allele1	412.745	0.149195	0.460186	0.497537	1	NA	NA	NA
rs180917003	chr6:35571085_T_G	G	T	0	3	221	0	1	222	0.994923	0.999437	3.02953	allele1	33.7941	0.447665	1.26	0.260976	0.624162	3	28.9519	0.31086
rs568942862	chr6:35705563_C_G	G	C	0	1	223	0	0	223	0.99944	NA	3.09293	allele1	452.524	0.163917	0.551379	0.457755	1	NA	NA	NA

## Sheet: Key
SNP_ID #	Variant ID annotated from dbSNP142. "NA" denotes novel variants.
Chr_hg19Loc_Ref_Alt	Chromosomal location using UCSC Genome Browser Human Feb. 2009 (GRCh37/hg19) Assembly along with the reference and alternate alleles.
Original Allele 1 (Alt hg19)	Alternate allele from UCSC Genome Browser Human Feb. 2009 (GRCh37/hg19).
Original Allele 2 (Ref hg19)	Reference allele from UCSC Genome Browser Human Feb. 2009 (GRCh37/hg19).
Genotype 1-1 Case	Homozygous counts for allele 1 (alternate allele) in suicide attempters.
Genotype 1-2 Case	Heterozygous counts in suicide attempters.
Genotype 2-2 Case	Homozygous counts for allele 2 (reference allele) in suicide attempters.
Genotype 1-1 Control	Homozygous counts for allele 1 (alternate allele) in non-attempters.
Genotype 1-2 Control	Heterozygous counts in non-attempters.
Genotype 2-2 Control	Homozygous counts for allele 2 (reference allele) in non-attempters.
HWE Cases	Hardy-Weinberg equilibrium p-values for suicide attempters.
HWE Controls	Hardy-Weinberg equilibrium p-values for non-attempters.
Odds ratio	Effect size from the logistic regression tests included in the manuscript.
Coded (target) allele	Allele used in analyses.
95% CI up	Upper 95 % confidence interval for the logistic regression odds ratios.
95% CI low	Lower 95 % confidence interval for the logistic regression odds ratios.
Test Statistic	Logistic regression analysis test statistic.
P value	Logistic regression p-value corrected for covariates (included in manuscript).
Fishers Exact P	Fisher's Exact p-value.
Fishers Odds ratio	Fisher's Exact odds ratio.
Fisher OR 95% CI up	Upper 95 % confidence interval for Fisher's Exact odds ratios.
Fisher OR 95% CI low	Lower 95 % confidence interval for Fisher's Exact odds ratios.
